# Supplementary material for: Comparative Genomics of Plasmid-Bearing Staphylococcus aureus Strains Isolated From Various Retail Meats
Source: Front Microbiol. 2020 Oct 23;11:574923. doi: 10.3389/fmicb.2020.574923 (PMC7644949; doi:10.3389/fmicb.2020.574923)
Supplement: Supplementary file 1 [file Data_Sheet_1.XLS]

## Sheet: Title page
Supplementary Datasets
Comparative genomics of plasmid-bearing Staphylococcus aureus strains isolated from various retail meats
Anand B. Karki 1#, Leena Neyaz 1#, and Mohamed K. Fakhr 1*
1 Department of Biological Science, The University of Tulsa, Tulsa, OK, 74104, USA
# These authors contributed equally to this work
Correspondence:
Mohamed K. Fakhr
*mohamed-fakhr@utulsa.edu

## Sheet: Table S1
Table S1 . Details on S. aureus isolates found in cluster and neighboring cluster with retail beef isolates (in bold red letters) from our laboratory. Highlighted (yellow) strains are found in one cluster.
Strain	Host/Host Disease	Isolation Source	BioSample	Assembly	Level	Size(Mb)	GC%	Replicons	WGS	Scaffolds	CDS
ZH03	Human /Bone and joint infection	Nasal swab	SAMN10240629	GCA_003668685.1	Contig	2.7292	32.6		RCVX01	95	2637
ZH01	Human	Wound on the leg	SAMN10240150	GCA_003668615.1	Contig	2.74611	32.7		RCVV01	193	2633
H1524	Human	Patient sample/hospital ICU	SAMEA104473391	GCA_900250525.1	Scaffold	2.78955	32.7		OFVG01	58	2616
CM141	Human/ S. aureus infection	Various material	SAMN08717742	GCA_003237995.1	Contig	2.744	32.7		PZUH01	118	2652
CM163	Human/ S. aureus infection	Lesion swab	SAMN08717764	GCA_003236955.1	Contig	2.73278	32.7		PZTO01	26	2636
3688STDY6125010	Human		SAMEA3449018	GCA_900124985.1	Scaffold	2.76254	32.7		FQEH01	15	2588
3688STDY6124970	Human		SAMEA3448980	GCA_900124665.1	Contig	2.75471	32.7		FQDA01	17	2592
3688STDY6125048	Human		SAMEA3449056	GCA_900125345.1	Scaffold	2.75653	32.7		FQFR01	13	2589
3688STDY6124922	Human		SAMEA3448932	GCA_900126155.1	Contig	2.75761	32.7		FQIS01	15	2594
3688STDY6124914	Human		SAMEA3448924	GCA_900126095.1	Contig	2.75595	32.7		FQIN01	14	2587
1014-2602-2015	Human/atopic dermatitis	Skin lesions	SAMN08456662	GCA_003017735.1	Scaffold	2.71302	32.7		PQWR01	176	2569
08-02300	Human/wound infection	Wound	SAMN04939717	GCA_001656075.1	Complete	2.74281	32.9	chromosome:NZ_CP015646.1/CP015646.1		1	2598
1322_2_SAUR	Human		SAMN03197301	GCA_001061555.1	Scaffold	2.71956	32.7		JVTT01	109	2590
DE0532	environmental		SAMN11792692	GCA_007666495.1	Scaffold	2.78186	32.7		VDPG01	62	2712
CM182	Human/ S. aureus infection	Lesion swab	SAMN08717783	GCA_003239105.1	Contig	2.76552	32.7		PZRO01	54	2687
3688STDY6124916	Human		SAMEA3448926	GCA_900126115.1	Scaffold	2.7834	32.8		FQIP01	15	2643
3688STDY6124984	Human		SAMEA3448994	GCA_900124785.1	Scaffold	2.78863	32.7		FQDN01	18	2650
3688STDY6125046	Human		SAMEA3449054	GCA_900125325.1	Scaffold	2.80163	32.7		FQFN01	16	2665
M6K182	Human		SAMD00083655	GCA_003422765.1	Contig	2.7642	32.8		BECT01	33	2672
G08M	cattle/mastitis	Milk	SAMN11349309	GCA_006511765.1	Contig	2.79737	32.7		SZYK01	24	2671
G11F	cattle/mastitis	Milk	SAMN11349622	GCA_006511575.1	Contig	2.79737	32.7		SZYL01	24	2671
H1645	Human	Patient sample/hospital ICU	SAMEA104473400	GCA_900250585.1	Scaffold	2.83129	32.7		OFVN01	37	2673
USA300_TCH959	Human		SAMN00001491	GCA_000153665.1	Scaffold	2.84548	32.9648	plasmid pUSA300HOUMS:NC_010066.1/CP000732.1	AASB02	174	2761
Sau-3805Lar	Human/infection	Clinical material	SAMN09935548	GCA_003605295.1	Contig	2.75032	32.6		QXEE01	82	2590
ZH02	Human/bone and joint infection	Wound on the leg	SAMN10240152	GCA_003668625.1	Contig	2.58774	32.7		RCVW01	102	2493
B3-4A		Retail beef liver	SAMN12353687	GCA_007827125.1	Chromosome	2.86821	32.9806	chromosome:NZ_CP042008.1/CP042008.1; plasmid pSALNBL2.8:NZ_CP042009.1/CP042009.1		35	2717
B1-4A		Retail beef	SAMN12353684	GCA_007827105.1	Chromosome	2.85803	32.8443	chromosome:NZ_CP042048.1/CP042048.1; plasmid pSALNB2.8:NZ_CP042049.1/CP042049.1; plasmid pSALNB22:NZ_CP042050.1/CP042050.1		33	2723
B2-7A		Retail beef liver	SAMN12353685	GCA_007726465.1	Complete	2.85668	32.8282	chromosome:NZ_CP042046.1/CP042046.1; plasmid pSALNBL75:NZ_CP042047.1/CP042047.1		2	2728

## Sheet: Table S2
Table S2 . Details on S. aureus isolates found in cluster and neighboring cluster with retail chicken isolates (in bold letters) from our laboratory. Highlighted (yellow) strains are found in same cluster with retail chicken isolates.
Strain	Host/Host Disease	Isolation Source	BioSample	Assembly	Level	Size(Mb)	GC%	Replicons	WGS	Scaffolds	CDS
DAR3166	Human	Osteomyelitis	SAMN02403838	GCA_000610605.1	Chromosome	2.79888	32.9		JGTZ01	9	2654
DAR3156	Human	Osteomyelitis	SAMN02403834	GCA_000610525.1	Chromosome	2.84897	32.9		JGTV01	11	2760
NCTC9393			SAMEA3518009	GCA_900458005.1	Chromosome	2.83196	32.9		UHBQ01	2	2728
502A	Human/colonization	Newborn nursery	SAMN02690781	GCA_000597965.1	Complete	2.78769	32.8538	chromosome:NZ_CP007454.1/CP007454.1; plasmid unnamed:NZ_CP007455.1/CP007455.1		2	2631
NRS149	Human		SAMN03255453	GCA_001018775.2	Complete	2.76471	32.9	chromosome:NZ_CP026063.1/CP026063.1		1	2623
FDAARGOS_359	Human	Wound	SAMN07312405	GCA_002554295.1	Chromosome	2.85088	32.9		PDDS01	3	2685
GHA2	Human/skin and soft tissue infection	Hospital	SAMN12721997	GCA_008630855.1	Chromosome	2.76496	33.1	chromosome:NZ_CP043922.1/CP043922.1		1	2600
FDAARGOS_169	Human		SAMN03996293	GCA_001471675.2	Chromosome	2.90123	32.8		LORT02	3	2816
RF122: S16_depleted_Saureus_assembly_48hrs	Cow		SAMEA5230189	GCA_900660245.1	Chromosome	2.76438	33		CAACVP01	22	0
RF122: S16_depleted_Saureus_assembly_2hrs			SAMEA5230187	GCA_900660255.1	Chromosome	2.76209	33		CAACVQ01	28	0
RF122: S16_undepleted_Saureus_assembly_48hrs			SAMEA5230188	GCA_900660205.1	Chromosome	2.74367	33		CAACVO01	33	0
B4-59C		Retail chicken	SAMN12359201	GCA_007726525.1	Complete	2.80018	32.7769	chromosome:NZ_CP042153.1/CP042153.1; plasmid pSALNC1.4-2:NZ_CP042156.1/CP042156.1; plasmid pSALNC14:NZ_CP042154.1/CP042154.1; plasmid pSALNC2.8:NZ_CP042155.1/CP042155.1		4	2660
ED98	Broiler chicken/Skeletal infection		SAMN02604165	GCA_000024585.1	Complete	2.84754	32.7742	chromosome:NC_013450.1/CP001781.1; plasmid pAVX:NC_013453.1/CP001784.1; plasmid pAVY:NC_013451.1/CP001782.1; plasmid pT181:NC_013452.1/CP001783.1		4	2688
ch9	Broiler chicken	Hock isolate	SAMN05853512	GCA_003336495.1	Chromosome	2.7948	32.7		MOYH01	45	2713
B8-13D		Retail chicken gizzard	SAMN12359203	GCA_007726545.1	Complete	2.82646	32.876	chromosome:NZ_CP042107.1/CP042107.1; plasmid pSALNCG1.5:NZ_CP042109.1/CP042109.1; plasmid pSALNCG17:NZ_CP042108.1/CP042108.1		3	2703
B2-15A		Retail chicken liver	SAMN12353686	GCA_007726495.1	Complete	2.8253	32.8764	chromosome:NZ_CP042043.1/CP042043.1; plasmid pSALNCL1.4:NZ_CP042044.1/CP042044.1; plasmid pSALNCL17:NZ_CP042045.1/CP042045.1		3	2701
ch21	Broiler chicken	Deep wounds and lesions	SAMN05853507	GCA_003343155.1	Chromosome	2.8413	32.8777	chromosome:NZ_CP017804.1/CP017804.1; plasmid pCH21_pAvX:NZ_CP017805.1/CP017805.1; plasmid pCH21_pAvY:NZ_CP017806.1/CP017806.1		3	2724
B3-17D		Retail chicken	SAMN12359200	GCA_007726565.1	Complete	2.86065	32.8782	chromosome:NZ_CP042157.1/CP042157.1; plasmid pSALNC1.4-1:NZ_CP042160.1/CP042160.1; plasmid pSALNC1.6:NZ_CP042159.1/CP042159.1; plasmid pSALNC17:NZ_CP042158.1/CP042158.1		4	2746
ch23	Broiler chicken/Deep wounds and lesions		SAMN05853513	GCA_003336545.1	Chromosome	2.80993	32.7		MOYI01	50	2717
ch5	Broiler chicken		SAMN05853511	GCA_003336635.1	Chromosome	2.8342	32.7		MSGQ01	61	2741
ch3	Broiler chicken		SAMN05853510	GCA_003336625.1	Chromosome	2.79855	32.7		MOYG01	55	2708

## Sheet: Table S3
Table S3 . Details on S. aureus isolates found in cluster and neighboring cluster with retail pork isolates (in bold lred etters) from our laboratory. Highlighted strains are found in one cluster with retail pork isolate.
Strain	Host/Host Disease	Isolation Source	BioSample	Assembly	Level	Size(Mb)	GC%	Replicons	WGS	Scaffolds	CDS
FDAARGOS_612		Pig skin	SAMN10346776	GCA_006370485.1	Chromosome	2.76689	32.8		VFAE01	4	2553
NRRL B-41012		Pig skin	SAMN09475317	GCA_005153985.1	Chromosome	2.7858	32.8	chromosome:NZ_CP039759.1/CP039759.1; plasmid unnamed:NZ_CP039760.1/CP039760.1		2	2563
B9-22D		Retail Pork	SAMN12359204	GCA_007827115.1	Chromosome	2.77429	32.7364	chromosome:NZ_CP042081.1/CP042081.1; plasmid pSALNP2.8:NZ_CP042082.1/CP042082.1; plasmid pSALNP9:NZ_CP042083.1/CP042083.1		26	2580
07-03451	Sus scrofa	Bodily fluid	SAMN02391178	GCA_000684985.1	Chromosome	2.69803	32.7		JJEY01	60	2582
07-03450	Sus scrofa	Bodily fluid	SAMN02391177	GCA_000636155.1	Chromosome	2.69769	32.7		JJEZ01	42	2571
CFSAN018750	Cow (Bos taurus)/clinical host associated		SAMN08663447	GCA_003030225.1	Complete	2.71942	32.9	chromosome:NZ_CP028189.1/CP028189.1		1	2532
IBUN9014YSA	Pig	Nasal swab	SAMN06052012	GCA_002250135.1	Chromosome	2.70373	32.7		NCAE01	115	2541
364P		Raw milk	SAMN07765392	GCA_002572875.1	Chromosome	2.79799	32.7		PDIS01	7	2697
12-03481	Cow (Bos taurus)	Excreted bodily substance	SAMN02391181	GCA_000636875.1	Chromosome	2.70493	32.7		JJDF01	36	2615
SAV1150		Poultry meat	SAMN09989511	GCA_003581505.1	Chromosome	2.75615	32.7		QYAS01	99	2649
SAV1158		Poultry meat	SAMN09989512	GCA_003581465.1	Chromosome	2.76491	32.7		QYAR01	64	2660
SAV1035		Poultry meat	SAMN09989507	GCA_003583845.1	Chromosome	2.78345	32.7		QYAW01	123	2638
SAV1149		Poultry meat	SAMN09989510	GCA_003583785.1	Chromosome	2.74935	32.8		QYAT01	277	2637
GHA/LAMRSA/2016/16	Livestock	Livestock farm	SAMN13242396	GCA_009660645.1	Chromosome	2.76111	32.7		WJTS01	18	2552
GHA/LAMRSA/2016/13	Livestock	Livestock farm	SAMN13242393	GCA_009660725.1	Chromosome	2.76151	32.7		WJTU01	19	2550
GHA/LAMRSA/2016/5	Livestock	Livestock farm	SAMN13242385	GCA_009660895.1	Chromosome	2.76207	32.7		WJUB01	17	2552
GHA/LAMRSA/2016/23	Livestock	Livestock farm	SAMN13242403	GCA_009660435.1	Chromosome	2.79296	32.7		WJTM01	24	2600
GHA/LAMRSA/2016/14	Livestock	Livestock farm	SAMN13242394	GCA_009660675.1	Chromosome	2.75895	32.7		WJTT01	16	2550
GHA/LAMRSA/2016/1	Livestock	Livestock farm	SAMN13242381	GCA_009660495.1	Chromosome	2.75978	32.7		WJUD01	17	2553
08-02906	Human	Bodily fluid	SAMN02391175	GCA_000636235.1	Chromosome	2.7601	32.7		JJER01	53	2669
7-B-1	Sus scrofa	Bodily fluid	SAMN02391154	GCA_000638195.1	Chromosome	2.78406	32.7		JJAJ01	68	2702
13-ST00049			SAMN02391199	GCA_000637075.1	Chromosome	2.78738	32.7		JJCU01	54	2690
1111000177	Human	Bodily fluid	SAMN02391256	GCA_000636595.1	Chromosome	2.73954	32.7		JJDV01	61	2617
1111000175	Human	Bodily fluid	SAMN02391255	GCA_000636575.1	Chromosome	2.7461	32.7		JJDW01	47	2620
12S00972			SAMN02391194	GCA_000684755.1	Chromosome	2.74242	32.7		JJCZ01	67	2624
11S00605	Gallus gallus	Bodily fluid	SAMN02391186	GCA_000636795.1	Chromosome	2.73899	32.7		JJDK01	51	2621
12-ST01564	Bos taurus	Bodily fluid	SAMN02391197	GCA_000637035.1	Chromosome	2.74754	32.7		JJCW01	53	2623
12S00040	Gallus gallus	Bodily fluid	SAMN02391191	GCA_000636935.1	Chromosome	2.72004	32.7		JJDC01	44	2596
1111100370	Human	Bodily fluid	SAMN02391258	GCA_000636615.1	Chromosome	2.72387	32.7		JJDT01	56	2598
SAV1228		Pork meat	SAMN09989513	GCA_003581455.1	Chromosome	2.73031	32.7		QYAQ01	116	2603
11S01420			SAMN02391189	GCA_000684775.1	Chromosome	2.77786	32.6		JJDH01	68	2662
11S01415	Gallus gallus	Bodily fluid	SAMN02391188	GCA_000636835.1	Chromosome	2.77854	32.6		JJDI01	50	2663

## Sheet: Table S4
Table S4 . Details on S. aureus isolates found in cluster with retail turkey isolates (in bold red letters) from our laboratory.
Strain	Host/Host Disease	Isolation Source	BioSample	Assembly	Level	Size(Mb)	GC%	Replicons	WGS	Scaffolds	CDS
B3-14B		Retail turkey	SAMN12353688	GCA_007726325.1	Complete	2.88988	33.0048	chromosome:NZ_CP042003.1/CP042003.1; plasmid pSALNT16:NZ_CP042005.1/CP042005.1; plasmid pSALNT2.2:NZ_CP042007.1/CP042007.1; plasmid pSALNT4.9:NZ_CP042006.1/CP042006.1; plasmid pSALNT46:NZ_CP042004.1/CP042004.1		5	2781
SA33924		Animal infection	SAMN04272701	GCA_002208345.1	Chromosome	2.86823	32.9		LNKW01	98	2760
MSSA-123	Meleagris gallopavo	Bodily fluid	SAMN02391323	GCA_000684475.1	Chromosome	2.89711	32.9		JIXQ01	63	2793
MSSA-47	Meleagris gallopavo	Bodily fluid	SAMN02391321	GCA_000684435.1	Chromosome	2.83442	32.8		JIXO01	60	2717
MRSA-136	Meleagris gallopavo	Bodily fluid	SAMN02391324	GCA_000639475.1	Chromosome	2.84782	32.8		JIXR01	48	2743
MRSA-118	Meleagris gallopavo	Bodily fluid	SAMN02391322	GCA_000639455.1	Chromosome	2.82944	32.8		JIXS01	27	2707
MSSA-37	Meleagris gallopavo	Bodily fluid	SAMN02391320	GCA_000684455.1	Chromosome	2.83193	32.8		JIXP01	60	2739
Tur-12	Meleagris gallopavo	Bodily fluid	SAMN02391382	GCA_000640175.1	Chromosome	2.90374	32.7		JIWC01	57	2807
B6-55A		Retail turkey	SAMN12359202	GCA_009259725.1	Chromosome	2.89384	32.9461	chromosome:CP042110.1; plasmid pSALNT20:CP042111.1		43	2846

## Sheet: Table S5
Table S5. Pangenome analysis of S. aureus strains used in this study in Gview server. Rast annotated Genbank files were used for the analysis.
S. aureus strains are highlighted according to source beef (Brown), Chicken (Red), Turkey (Green), Pork (Purple) and clinical isolate reference strain (Grey color).
Genes only present in one specific source are highlighted with respective source color.
File	Start	End	Product	Hit File	Hit Start	Hit End	Hit Product	Percent Identity
SA_B1_4A.gbk	2539	2994	Putative metallopeptidase (Zinc) SprT family	SA_Mu50.gbk	2191620	2192075	Putative metallopeptidase (Zinc) SprT family	98.9
SA_B1_4A.gbk	2539	2994	Putative metallopeptidase (Zinc) SprT family	SA_B3_14B.gbk	917203	917658	Putative metallopeptidase (Zinc) SprT family	97.59
SA_B1_4A.gbk	2539	2994	Putative metallopeptidase (Zinc) SprT family	SA_B4_59C.gbk	2166764	2167219	Putative metallopeptidase (Zinc) SprT family	98.9
SA_B1_4A.gbk	2539	2994	Putative metallopeptidase (Zinc) SprT family	SA_MRSA252.gbk	2219748	2220203	Putative metallopeptidase (Zinc) SprT family	97.15
SA_B1_4A.gbk	2539	2994	Putative metallopeptidase (Zinc) SprT family	SA_JH1.gbk	19326	19781	Putative metallopeptidase (Zinc) SprT family	98.9
SA_B1_4A.gbk	2539	2994	Putative metallopeptidase (Zinc) SprT family	MW2.gbk	2143331	2143786	Putative metallopeptidase (Zinc) SprT family	98.9
SA_B1_4A.gbk	2539	2994	Putative metallopeptidase (Zinc) SprT family	SA_B8_13D.gbk	2694798	2695253	Putative metallopeptidase (Zinc) SprT family	98.9
SA_B1_4A.gbk	2539	2994	Putative metallopeptidase (Zinc) SprT family	SA_B9_22D.gbk	1374230	1374685	Putative metallopeptidase (Zinc) SprT family	98.9
SA_B1_4A.gbk	2539	2994	Putative metallopeptidase (Zinc) SprT family	SA_B1_4A.gbk	2539	2994	Putative metallopeptidase (Zinc) SprT family	100
SA_B1_4A.gbk	2539	2994	Putative metallopeptidase (Zinc) SprT family	SA_B2_15A.gbk	2360520	2360975	Putative metallopeptidase (Zinc) SprT family	98.9
SA_B1_4A.gbk	2539	2994	Putative metallopeptidase (Zinc) SprT family	SA_COL.gbk	2118160	2118615	Putative metallopeptidase (Zinc) SprT family	99.12
SA_B1_4A.gbk	2539	2994	Putative metallopeptidase (Zinc) SprT family	SA_B2_7A.gbk	233046	233501	Putative metallopeptidase (Zinc) SprT family	100
SA_B1_4A.gbk	2539	2994	Putative metallopeptidase (Zinc) SprT family	SA_B6_55A.gbk	2099724	2100179	Putative metallopeptidase (Zinc) SprT family	97.59
SA_B1_4A.gbk	2539	2994	Putative metallopeptidase (Zinc) SprT family	SA_B3_17D.gbk	125764	126219	Putative metallopeptidase (Zinc) SprT family	98.9
SA_B1_4A.gbk	2539	2994	Putative metallopeptidase (Zinc) SprT family	SA_B3_4A.gbk	2108166	2108621	Putative metallopeptidase (Zinc) SprT family	100
SA_B1_4A.gbk	2987	5125	Transcription accessory protein (S1 RNA-binding domain)	SA_B9_22D.gbk	1372099	1374237	Transcription accessory protein (S1 RNA-binding domain)	99.53
SA_B1_4A.gbk	2987	5125	Transcription accessory protein (S1 RNA-binding domain)	SA_B3_14B.gbk	915072	917210	Transcription accessory protein (S1 RNA-binding domain)	98.83
SA_B1_4A.gbk	2987	5125	Transcription accessory protein (S1 RNA-binding domain)	SA_B6_55A.gbk	2100172	2102310	Transcription accessory protein (S1 RNA-binding domain)	98.83
SA_B1_4A.gbk	2987	5125	Transcription accessory protein (S1 RNA-binding domain)	MW2.gbk	2143779	2145929	Transcription accessory protein (S1 RNA-binding domain)	99.63
SA_B1_4A.gbk	2987	5125	Transcription accessory protein (S1 RNA-binding domain)	SA_COL.gbk	2118608	2120758	Transcription accessory protein (S1 RNA-binding domain)	99.58
SA_B1_4A.gbk	2987	5125	Transcription accessory protein (S1 RNA-binding domain)	SA_Mu50.gbk	2192068	2194218	Transcription accessory protein (S1 RNA-binding domain)	99.44
SA_B1_4A.gbk	2987	5125	Transcription accessory protein (S1 RNA-binding domain)	SA_B3_17D.gbk	126212	128350	Transcription accessory protein (S1 RNA-binding domain)	99.44
SA_B1_4A.gbk	2987	5125	Transcription accessory protein (S1 RNA-binding domain)	SA_B1_4A.gbk	2987	5125	Transcription accessory protein (S1 RNA-binding domain)	100
SA_B1_4A.gbk	2987	5125	Transcription accessory protein (S1 RNA-binding domain)	SA_MRSA252.gbk	2220196	2222346	Transcription accessory protein (S1 RNA-binding domain)	98.08
SA_B1_4A.gbk	2987	5125	Transcription accessory protein (S1 RNA-binding domain)	SA_B2_15A.gbk	2360968	2363106	Transcription accessory protein (S1 RNA-binding domain)	99.44
SA_B1_4A.gbk	2987	5125	Transcription accessory protein (S1 RNA-binding domain)	SA_B3_4A.gbk	2108614	2110752	Transcription accessory protein (S1 RNA-binding domain)	100
SA_B1_4A.gbk	2987	5125	Transcription accessory protein (S1 RNA-binding domain)	SA_B2_7A.gbk	233494	235632	Transcription accessory protein (S1 RNA-binding domain)	100
SA_B1_4A.gbk	2987	5125	Transcription accessory protein (S1 RNA-binding domain)	SA_JH1.gbk	17183	19333	Transcription accessory protein (S1 RNA-binding domain)	99.44
SA_B1_4A.gbk	2987	5125	Transcription accessory protein (S1 RNA-binding domain)	SA_B8_13D.gbk	2695246	2697384	Transcription accessory protein (S1 RNA-binding domain)	99.44
SA_B1_4A.gbk	2987	5125	Transcription accessory protein (S1 RNA-binding domain)	SA_B4_59C.gbk	2167212	2169350	Transcription accessory protein (S1 RNA-binding domain)	99.44
SA_B1_4A.gbk	5571	6341	RNA polymerase sigma factor SigB	SA_B4_59C.gbk	2171316	2172086	RNA polymerase sigma factor SigB	99.22
SA_B1_4A.gbk	5571	6341	RNA polymerase sigma factor SigB	MW2.gbk	2146362	2147132	RNA polymerase sigma factor SigB	99.22
SA_B1_4A.gbk	5571	6341	RNA polymerase sigma factor SigB	SA_B6_55A.gbk	2102757	2103527	RNA polymerase sigma factor SigB	99.35
SA_B1_4A.gbk	5571	6341	RNA polymerase sigma factor SigB	SA_B2_7A.gbk	236078	236848	RNA polymerase sigma factor SigB	100
SA_B1_4A.gbk	5571	6341	RNA polymerase sigma factor SigB	SA_Mu50.gbk	2194652	2195422	RNA polymerase sigma factor SigB	99.09
SA_B1_4A.gbk	5571	6341	RNA polymerase sigma factor SigB	SA_B9_22D.gbk	1370883	1371653	RNA polymerase sigma factor SigB	100
SA_B1_4A.gbk	5571	6341	RNA polymerase sigma factor SigB	SA_JH1.gbk	15979	16749	RNA polymerase sigma factor SigB	99.22
SA_B1_4A.gbk	5571	6341	RNA polymerase sigma factor SigB	SA_B3_4A.gbk	2111198	2111968	RNA polymerase sigma factor SigB	100
SA_B1_4A.gbk	5571	6341	RNA polymerase sigma factor SigB	SA_MRSA252.gbk	2222781	2223551	RNA polymerase sigma factor SigB	98.96
SA_B1_4A.gbk	5571	6341	RNA polymerase sigma factor SigB	SA_COL.gbk	2121192	2121962	RNA polymerase sigma factor SigB	99.35
SA_B1_4A.gbk	5571	6341	RNA polymerase sigma factor SigB	SA_B2_15A.gbk	2365072	2365842	RNA polymerase sigma factor SigB	99.22
SA_B1_4A.gbk	5571	6341	RNA polymerase sigma factor SigB	SA_B3_14B.gbk	913855	914625	RNA polymerase sigma factor SigB	99.35
SA_B1_4A.gbk	5571	6341	RNA polymerase sigma factor SigB	SA_B3_17D.gbk	130316	131086	RNA polymerase sigma factor SigB	99.22
SA_B1_4A.gbk	5571	6341	RNA polymerase sigma factor SigB	SA_B1_4A.gbk	5571	6341	RNA polymerase sigma factor SigB	100
SA_B1_4A.gbk	5571	6341	RNA polymerase sigma factor SigB	SA_B8_13D.gbk	2699350	2700120	RNA polymerase sigma factor SigB	99.22
SA_B1_4A.gbk	6316	6795	Serine-protein kinase RsbW (EC 2.7.11.1)	SA_B6_55A.gbk	2103502	2103981	Serine-protein kinase RsbW (EC 2.7.11.1)	99.38
SA_B1_4A.gbk	6316	6795	Serine-protein kinase RsbW (EC 2.7.11.1)	MW2.gbk	2147107	2147586	Serine-protein kinase RsbW (EC 2.7.11.1)	99.38
SA_B1_4A.gbk	6316	6795	Serine-protein kinase RsbW (EC 2.7.11.1)	SA_B8_13D.gbk	2700095	2700574	Serine-protein kinase RsbW (EC 2.7.11.1)	99.58
SA_B1_4A.gbk	6316	6795	Serine-protein kinase RsbW (EC 2.7.11.1)	SA_MRSA252.gbk	2223526	2224005	Serine-protein kinase RsbW (EC 2.7.11.1)	99.17
SA_B1_4A.gbk	6316	6795	Serine-protein kinase RsbW (EC 2.7.11.1)	SA_B1_4A.gbk	6316	6795	Serine-protein kinase RsbW (EC 2.7.11.1)	100
SA_B1_4A.gbk	6316	6795	Serine-protein kinase RsbW (EC 2.7.11.1)	SA_B2_15A.gbk	2365817	2366296	Serine-protein kinase RsbW (EC 2.7.11.1)	99.58
SA_B1_4A.gbk	6316	6795	Serine-protein kinase RsbW (EC 2.7.11.1)	SA_B4_59C.gbk	2172061	2172540	Serine-protein kinase RsbW (EC 2.7.11.1)	99.58
SA_B1_4A.gbk	6316	6795	Serine-protein kinase RsbW (EC 2.7.11.1)	SA_Mu50.gbk	2195397	2195876	Serine-protein kinase RsbW (EC 2.7.11.1)	99.58
SA_B1_4A.gbk	6316	6795	Serine-protein kinase RsbW (EC 2.7.11.1)	SA_JH1.gbk	15525	16004	Serine-protein kinase RsbW (EC 2.7.11.1)	99.58
SA_B1_4A.gbk	6316	6795	Serine-protein kinase RsbW (EC 2.7.11.1)	SA_B3_4A.gbk	2111943	2112422	Serine-protein kinase RsbW (EC 2.7.11.1)	100
SA_B1_4A.gbk	6316	6795	Serine-protein kinase RsbW (EC 2.7.11.1)	SA_B2_7A.gbk	236823	237302	Serine-protein kinase RsbW (EC 2.7.11.1)	100
SA_B1_4A.gbk	6316	6795	Serine-protein kinase RsbW (EC 2.7.11.1)	SA_COL.gbk	2121937	2122416	Serine-protein kinase RsbW (EC 2.7.11.1)	99.58
SA_B1_4A.gbk	6316	6795	Serine-protein kinase RsbW (EC 2.7.11.1)	SA_B9_22D.gbk	1370429	1370908	Serine-protein kinase RsbW (EC 2.7.11.1)	100
SA_B1_4A.gbk	6316	6795	Serine-protein kinase RsbW (EC 2.7.11.1)	SA_B3_14B.gbk	913401	913880	Serine-protein kinase RsbW (EC 2.7.11.1)	99.38
SA_B1_4A.gbk	6316	6795	Serine-protein kinase RsbW (EC 2.7.11.1)	SA_B3_17D.gbk	131061	131540	Serine-protein kinase RsbW (EC 2.7.11.1)	99.58
SA_B1_4A.gbk	6797	7123	Anti-sigma B factor antagonist RsbV	SA_COL.gbk	2122418	2122744	Anti-sigma F factor antagonist (spoIIAA-2). Anti-sigma B factor antagonist RsbV	99.69
SA_B1_4A.gbk	6797	7123	Anti-sigma B factor antagonist RsbV	SA_B6_55A.gbk	2103983	2104309	Anti-sigma B factor antagonist RsbV	99.69
SA_B1_4A.gbk	6797	7123	Anti-sigma B factor antagonist RsbV	SA_B8_13D.gbk	2700576	2700902	Anti-sigma B factor antagonist RsbV	99.69
SA_B1_4A.gbk	6797	7123	Anti-sigma B factor antagonist RsbV	SA_B3_14B.gbk	913073	913399	Anti-sigma B factor antagonist RsbV	99.69
SA_B1_4A.gbk	6797	7123	Anti-sigma B factor antagonist RsbV	SA_B9_22D.gbk	1370101	1370427	Anti-sigma B factor antagonist RsbV	100
SA_B1_4A.gbk	6797	7123	Anti-sigma B factor antagonist RsbV	SA_JH1.gbk	15197	15523	Anti-sigma F factor antagonist (spoIIAA-2). Anti-sigma B factor antagonist RsbV	99.69
SA_B1_4A.gbk	6797	7123	Anti-sigma B factor antagonist RsbV	SA_B4_59C.gbk	2172542	2172868	Anti-sigma B factor antagonist RsbV	99.69
SA_B1_4A.gbk	6797	7123	Anti-sigma B factor antagonist RsbV	SA_MRSA252.gbk	2224007	2224333	Anti-sigma F factor antagonist (spoIIAA-2). Anti-sigma B factor antagonist RsbV	100
SA_B1_4A.gbk	6797	7123	Anti-sigma B factor antagonist RsbV	SA_B3_4A.gbk	2112424	2112750	Anti-sigma B factor antagonist RsbV	100
SA_B1_4A.gbk	6797	7123	Anti-sigma B factor antagonist RsbV	SA_Mu50.gbk	2195878	2196204	Anti-sigma F factor antagonist (spoIIAA-2). Anti-sigma B factor antagonist RsbV	99.69
SA_B1_4A.gbk	6797	7123	Anti-sigma B factor antagonist RsbV	SA_B3_17D.gbk	131542	131868	Anti-sigma B factor antagonist RsbV	99.69
SA_B1_4A.gbk	6797	7123	Anti-sigma B factor antagonist RsbV	SA_B1_4A.gbk	6797	7123	Anti-sigma B factor antagonist RsbV	100
SA_B1_4A.gbk	6797	7123	Anti-sigma B factor antagonist RsbV	SA_B2_15A.gbk	2366298	2366624	Anti-sigma B factor antagonist RsbV	99.69
SA_B1_4A.gbk	6797	7123	Anti-sigma B factor antagonist RsbV	SA_B2_7A.gbk	237304	237630	Anti-sigma B factor antagonist RsbV	100
SA_B1_4A.gbk	6797	7123	Anti-sigma B factor antagonist RsbV	MW2.gbk	2147588	2147914	Anti-sigma F factor antagonist (spoIIAA-2). Anti-sigma B factor antagonist RsbV	99.69
SA_B1_4A.gbk	7242	8243	Serine phosphatase RsbU, regulator of sigma subunit	SA_COL.gbk	2122864	2123865	Serine phosphatase RsbU, regulator of sigma subunit	99.8
SA_B1_4A.gbk	7242	8243	Serine phosphatase RsbU, regulator of sigma subunit	SA_B8_13D.gbk	2701021	2702022	Serine phosphatase RsbU, regulator of sigma subunit	99.4
SA_B1_4A.gbk	7242	8243	Serine phosphatase RsbU, regulator of sigma subunit	SA_B9_22D.gbk	1368981	1369982	Serine phosphatase RsbU, regulator of sigma subunit	99.8
SA_B1_4A.gbk	7242	8243	Serine phosphatase RsbU, regulator of sigma subunit	SA_B4_59C.gbk	2172987	2173988	Serine phosphatase RsbU, regulator of sigma subunit	99.4
SA_B1_4A.gbk	7242	8243	Serine phosphatase RsbU, regulator of sigma subunit	SA_B2_15A.gbk	2366743	2367744	Serine phosphatase RsbU, regulator of sigma subunit	99.4
SA_B1_4A.gbk	7242	8243	Serine phosphatase RsbU, regulator of sigma subunit	SA_B1_4A.gbk	7242	8243	Serine phosphatase RsbU, regulator of sigma subunit	100
SA_B1_4A.gbk	7242	8243	Serine phosphatase RsbU, regulator of sigma subunit	SA_MRSA252.gbk	2224452	2225453	Serine phosphatase RsbU, regulator of sigma subunit	99.4
SA_B1_4A.gbk	7242	8243	Serine phosphatase RsbU, regulator of sigma subunit	SA_JH1.gbk	14077	15078	Serine phosphatase RsbU, regulator of sigma subunit	99.4
SA_B1_4A.gbk	7242	8243	Serine phosphatase RsbU, regulator of sigma subunit	SA_B2_7A.gbk	237749	238750	Serine phosphatase RsbU, regulator of sigma subunit	99.9
SA_B1_4A.gbk	7242	8243	Serine phosphatase RsbU, regulator of sigma subunit	SA_B3_14B.gbk	911953	912954	Serine phosphatase RsbU, regulator of sigma subunit	99.6
SA_B1_4A.gbk	7242	8243	Serine phosphatase RsbU, regulator of sigma subunit	SA_B6_55A.gbk	2104428	2105429	Serine phosphatase RsbU, regulator of sigma subunit	99.6
SA_B1_4A.gbk	7242	8243	Serine phosphatase RsbU, regulator of sigma subunit	SA_B3_4A.gbk	2112869	2113870	Serine phosphatase RsbU, regulator of sigma subunit	99.9
SA_B1_4A.gbk	7242	8243	Serine phosphatase RsbU, regulator of sigma subunit	MW2.gbk	2148033	2149034	Serine phosphatase RsbU, regulator of sigma subunit	99.9
SA_B1_4A.gbk	7242	8243	Serine phosphatase RsbU, regulator of sigma subunit	SA_Mu50.gbk	2196323	2197324	Serine phosphatase RsbU, regulator of sigma subunit	99.3
SA_B1_4A.gbk	7242	8243	Serine phosphatase RsbU, regulator of sigma subunit	SA_B3_17D.gbk	131987	132988	Serine phosphatase RsbU, regulator of sigma subunit	99.4
SA_B1_4A.gbk	8592	8954	Programmed cell death toxin YdcE	SA_JH1.gbk	13365	13727	Programmed cell death toxin YdcE	99.45
SA_B1_4A.gbk	8592	8954	Programmed cell death toxin YdcE	MW2.gbk	2149382	2149744	Programmed cell death toxin YdcE	99.72
SA_B1_4A.gbk	8592	8954	Programmed cell death toxin YdcE	SA_B4_59C.gbk	2174338	2174700	Programmed cell death toxin YdcE	99.45
SA_B1_4A.gbk	8592	8954	Programmed cell death toxin YdcE	SA_B2_15A.gbk	2368094	2368456	Programmed cell death toxin YdcE	99.45
SA_B1_4A.gbk	8592	8954	Programmed cell death toxin YdcE	SA_MRSA252.gbk	2225802	2226164	Programmed cell death toxin YdcE	98.07
SA_B1_4A.gbk	8592	8954	Programmed cell death toxin YdcE	SA_B2_7A.gbk	239099	239461	Programmed cell death toxin YdcE	99.72
SA_B1_4A.gbk	8592	8954	Programmed cell death toxin YdcE	SA_B3_4A.gbk	2114219	2114581	Programmed cell death toxin YdcE	99.72
SA_B1_4A.gbk	8592	8954	Programmed cell death toxin YdcE	SA_B3_17D.gbk	133338	133700	Programmed cell death toxin YdcE	99.45
SA_B1_4A.gbk	8592	8954	Programmed cell death toxin YdcE	SA_COL.gbk	2124215	2124577	Programmed cell death toxin YdcE	99.72
SA_B1_4A.gbk	8592	8954	Programmed cell death toxin YdcE	SA_B3_14B.gbk	911242	911604	Programmed cell death toxin YdcE	98.35
SA_B1_4A.gbk	8592	8954	Programmed cell death toxin YdcE	SA_Mu50.gbk	2197673	2198035	Programmed cell death toxin YdcE	99.45
SA_B1_4A.gbk	8592	8954	Programmed cell death toxin YdcE	SA_B1_4A.gbk	8592	8954	Programmed cell death toxin YdcE	100
SA_B1_4A.gbk	8592	8954	Programmed cell death toxin YdcE	SA_B8_13D.gbk	2702372	2702734	Programmed cell death toxin YdcE	99.45
SA_B1_4A.gbk	8592	8954	Programmed cell death toxin YdcE	SA_B6_55A.gbk	2105778	2106140	Programmed cell death toxin YdcE	98.35
SA_B1_4A.gbk	8592	8954	Programmed cell death toxin YdcE	SA_B9_22D.gbk	1368269	1368631	Programmed cell death toxin YdcE	99.45
SA_B1_4A.gbk	8951	9121	Programmed cell death antitoxin YdcD	SA_B2_15A.gbk	2368453	2368623	Programmed cell death antitoxin YdcD	100
SA_B1_4A.gbk	8951	9121	Programmed cell death antitoxin YdcD	SA_B6_55A.gbk	2106137	2106307	Programmed cell death antitoxin YdcD	100
SA_B1_4A.gbk	8951	9121	Programmed cell death antitoxin YdcD	SA_B8_13D.gbk	2702731	2702901	Programmed cell death antitoxin YdcD	100
SA_B1_4A.gbk	8951	9121	Programmed cell death antitoxin YdcD	SA_MRSA252.gbk	2226161	2226331	Programmed cell death antitoxin YdcD	100
SA_B1_4A.gbk	8951	9121	Programmed cell death antitoxin YdcD	SA_B3_14B.gbk	911075	911245	Programmed cell death antitoxin YdcD	100
SA_B1_4A.gbk	8951	9121	Programmed cell death antitoxin YdcD	SA_B4_59C.gbk	2174697	2174867	Programmed cell death antitoxin YdcD	100
SA_B1_4A.gbk	8951	9121	Programmed cell death antitoxin YdcD	SA_COL.gbk	2124574	2124744	Programmed cell death antitoxin YdcD	100
SA_B1_4A.gbk	8951	9121	Programmed cell death antitoxin YdcD	SA_B9_22D.gbk	1368102	1368272	Programmed cell death antitoxin YdcD	100
SA_B1_4A.gbk	8951	9121	Programmed cell death antitoxin YdcD	SA_B1_4A.gbk	8951	9121	Programmed cell death antitoxin YdcD	100
SA_B1_4A.gbk	8951	9121	Programmed cell death antitoxin YdcD	SA_B3_17D.gbk	133697	133867	Programmed cell death antitoxin YdcD	100
SA_B1_4A.gbk	8951	9121	Programmed cell death antitoxin YdcD	SA_B2_7A.gbk	239458	239628	Programmed cell death antitoxin YdcD	100
SA_B1_4A.gbk	8951	9121	Programmed cell death antitoxin YdcD	SA_JH1.gbk	13198	13368	Programmed cell death antitoxin YdcD	100
SA_B1_4A.gbk	8951	9121	Programmed cell death antitoxin YdcD	SA_B3_4A.gbk	2114578	2114748	Programmed cell death antitoxin YdcD	100
SA_B1_4A.gbk	8951	9121	Programmed cell death antitoxin YdcD	MW2.gbk	2149741	2149911	Programmed cell death antitoxin YdcD	100
SA_B1_4A.gbk	8951	9121	Programmed cell death antitoxin YdcD	SA_Mu50.gbk	2198032	2198202	Programmed cell death antitoxin YdcD	100
SA_B1_4A.gbk	9206	10354	Alanine racemase (EC 5.1.1.1)	SA_B2_15A.gbk	2368708	2369856	Alanine racemase (EC 5.1.1.1)	99.83
SA_B1_4A.gbk	9206	10354	Alanine racemase (EC 5.1.1.1)	SA_B2_7A.gbk	239713	240861	Alanine racemase (EC 5.1.1.1)	100
SA_B1_4A.gbk	9206	10354	Alanine racemase (EC 5.1.1.1)	SA_B3_4A.gbk	2114833	2115981	Alanine racemase (EC 5.1.1.1)	100
SA_B1_4A.gbk	9206	10354	Alanine racemase (EC 5.1.1.1)	SA_B3_14B.gbk	909842	910990	Alanine racemase (EC 5.1.1.1)	98.78
SA_B1_4A.gbk	9206	10354	Alanine racemase (EC 5.1.1.1)	SA_B9_22D.gbk	1366869	1368017	Alanine racemase (EC 5.1.1.1)	99.83
SA_B1_4A.gbk	9206	10354	Alanine racemase (EC 5.1.1.1)	MW2.gbk	2149996	2151144	Alanine racemase (EC 5.1.1.1)	99.65
SA_B1_4A.gbk	9206	10354	Alanine racemase (EC 5.1.1.1)	SA_B6_55A.gbk	2106392	2107540	Alanine racemase (EC 5.1.1.1)	98.78
SA_B1_4A.gbk	9206	10354	Alanine racemase (EC 5.1.1.1)	SA_B4_59C.gbk	2174952	2176100	Alanine racemase (EC 5.1.1.1)	99.83
SA_B1_4A.gbk	9206	10354	Alanine racemase (EC 5.1.1.1)	SA_Mu50.gbk	2198287	2199435	Alanine racemase (EC 5.1.1.1)	99.83
SA_B1_4A.gbk	9206	10354	Alanine racemase (EC 5.1.1.1)	SA_B3_17D.gbk	133952	135100	Alanine racemase (EC 5.1.1.1)	99.83
SA_B1_4A.gbk	9206	10354	Alanine racemase (EC 5.1.1.1)	SA_B1_4A.gbk	9206	10354	Alanine racemase (EC 5.1.1.1)	100
SA_B1_4A.gbk	9206	10354	Alanine racemase (EC 5.1.1.1)	SA_MRSA252.gbk	2226416	2227564	Alanine racemase (EC 5.1.1.1)	98.87
SA_B1_4A.gbk	9206	10354	Alanine racemase (EC 5.1.1.1)	SA_JH1.gbk	11965	13113	Alanine racemase (EC 5.1.1.1)	99.83
SA_B1_4A.gbk	9206	10354	Alanine racemase (EC 5.1.1.1)	SA_B8_13D.gbk	2702986	2704134	Alanine racemase (EC 5.1.1.1)	99.83
SA_B1_4A.gbk	9206	10354	Alanine racemase (EC 5.1.1.1)	SA_COL.gbk	2124829	2125977	Alanine racemase (EC 5.1.1.1)	99.74
SA_B1_4A.gbk	10420	10779	Holo-[acyl-carrier-protein] synthase (EC 2.7.8.7)	SA_MRSA252.gbk	2227630	2227989	Holo-[acyl-carrier protein] synthase (EC 2.7.8.7)	97.78
SA_B1_4A.gbk	10420	10779	Holo-[acyl-carrier-protein] synthase (EC 2.7.8.7)	SA_B6_55A.gbk	2107606	2107965	Holo-[acyl-carrier-protein] synthase (EC 2.7.8.7)	97.78
SA_B1_4A.gbk	10420	10779	Holo-[acyl-carrier-protein] synthase (EC 2.7.8.7)	SA_B2_7A.gbk	240927	241286	Holo-[acyl-carrier-protein] synthase (EC 2.7.8.7)	100
SA_B1_4A.gbk	10420	10779	Holo-[acyl-carrier-protein] synthase (EC 2.7.8.7)	SA_B9_22D.gbk	1366444	1366803	Holo-[acyl-carrier-protein] synthase (EC 2.7.8.7)	99.44
SA_B1_4A.gbk	10420	10779	Holo-[acyl-carrier-protein] synthase (EC 2.7.8.7)	SA_B3_17D.gbk	135166	135525	Holo-[acyl-carrier-protein] synthase (EC 2.7.8.7)	99.17
SA_B1_4A.gbk	10420	10779	Holo-[acyl-carrier-protein] synthase (EC 2.7.8.7)	SA_B3_4A.gbk	2116047	2116406	Holo-[acyl-carrier-protein] synthase (EC 2.7.8.7)	100
SA_B1_4A.gbk	10420	10779	Holo-[acyl-carrier-protein] synthase (EC 2.7.8.7)	SA_B4_59C.gbk	2176166	2176525	Holo-[acyl-carrier-protein] synthase (EC 2.7.8.7)	99.17
SA_B1_4A.gbk	10420	10779	Holo-[acyl-carrier-protein] synthase (EC 2.7.8.7)	SA_B2_15A.gbk	2369922	2370281	Holo-[acyl-carrier-protein] synthase (EC 2.7.8.7)	99.17
SA_B1_4A.gbk	10420	10779	Holo-[acyl-carrier-protein] synthase (EC 2.7.8.7)	SA_Mu50.gbk	2199501	2199860	Holo-[acyl-carrier protein] synthase (EC 2.7.8.7)	99.17
SA_B1_4A.gbk	10420	10779	Holo-[acyl-carrier-protein] synthase (EC 2.7.8.7)	SA_JH1.gbk	11540	11899	Holo-[acyl-carrier protein] synthase (EC 2.7.8.7)	99.17
SA_B1_4A.gbk	10420	10779	Holo-[acyl-carrier-protein] synthase (EC 2.7.8.7)	SA_B1_4A.gbk	10420	10779	Holo-[acyl-carrier-protein] synthase (EC 2.7.8.7)	100
SA_B1_4A.gbk	10420	10779	Holo-[acyl-carrier-protein] synthase (EC 2.7.8.7)	SA_B8_13D.gbk	2704200	2704559	Holo-[acyl-carrier-protein] synthase (EC 2.7.8.7)	99.17
SA_B1_4A.gbk	10420	10779	Holo-[acyl-carrier-protein] synthase (EC 2.7.8.7)	SA_B3_14B.gbk	909417	909776	Holo-[acyl-carrier-protein] synthase (EC 2.7.8.7)	97.78
SA_B1_4A.gbk	10420	10779	Holo-[acyl-carrier-protein] synthase (EC 2.7.8.7)	SA_COL.gbk	2126043	2126402	Holo-[acyl-carrier protein] synthase (EC 2.7.8.7)	99.72
SA_B1_4A.gbk	10420	10779	Holo-[acyl-carrier-protein] synthase (EC 2.7.8.7)	MW2.gbk	2151210	2151569	Holo-[acyl-carrier protein] synthase (EC 2.7.8.7)	99.17
SA_B1_4A.gbk	10783	11277	transmembrane protein, distant homology with ydbS	SA_COL.gbk	2126406	2126900	Hypothetical protein, ydbS homolog	100
SA_B1_4A.gbk	10783	11277	transmembrane protein, distant homology with ydbS	SA_B4_59C.gbk	2176529	2177023	transmembrane protein, distant homology with ydbS	98.79
SA_B1_4A.gbk	10783	11277	transmembrane protein, distant homology with ydbS	SA_B2_7A.gbk	241290	241784	transmembrane protein, distant homology with ydbS	100
SA_B1_4A.gbk	10783	11277	transmembrane protein, distant homology with ydbS	SA_B2_15A.gbk	2370285	2370779	transmembrane protein, distant homology with ydbS	98.79
SA_B1_4A.gbk	10783	11277	transmembrane protein, distant homology with ydbS	SA_MRSA252.gbk	2227993	2228484	Hypothetical protein, ydbS homolog	96.54
SA_B1_4A.gbk	10783	11277	transmembrane protein, distant homology with ydbS	SA_Mu50.gbk	2199864	2200355	Hypothetical protein, ydbS homolog	98.78
SA_B1_4A.gbk	10783	11277	transmembrane protein, distant homology with ydbS	SA_B3_17D.gbk	135529	136023	transmembrane protein, distant homology with ydbS	98.79
SA_B1_4A.gbk	10783	11277	transmembrane protein, distant homology with ydbS	SA_B9_22D.gbk	1365946	1366440	transmembrane protein, distant homology with ydbS	98.79
SA_B1_4A.gbk	10783	11277	transmembrane protein, distant homology with ydbS	SA_B6_55A.gbk	2107969	2108463	transmembrane protein, distant homology with ydbS	96.57
SA_B1_4A.gbk	10783	11277	transmembrane protein, distant homology with ydbS	SA_B3_14B.gbk	908919	909413	transmembrane protein, distant homology with ydbS	96.57
SA_B1_4A.gbk	10783	11277	transmembrane protein, distant homology with ydbS	SA_B1_4A.gbk	10783	11277	transmembrane protein, distant homology with ydbS	100
SA_B1_4A.gbk	10783	11277	transmembrane protein, distant homology with ydbS	SA_B8_13D.gbk	2704563	2705057	transmembrane protein, distant homology with ydbS	98.79
SA_B1_4A.gbk	10783	11277	transmembrane protein, distant homology with ydbS	SA_JH1.gbk	11045	11536	Hypothetical protein, ydbS homolog	98.78
SA_B1_4A.gbk	10783	11277	transmembrane protein, distant homology with ydbS	MW2.gbk	2151573	2152064	Hypothetical protein, ydbS homolog	98.78
SA_B1_4A.gbk	10783	11277	transmembrane protein, distant homology with ydbS	SA_B3_4A.gbk	2116410	2116904	transmembrane protein, distant homology with ydbS	100
SA_B1_4A.gbk	11261	12844	transmembrane protein, distant homology with ydbT	MW2.gbk	2152051	2153634	Hypothetical protein, ydbT homolog	99.75
SA_B1_4A.gbk	11261	12844	transmembrane protein, distant homology with ydbT	SA_MRSA252.gbk	2228477	2230054	Hypothetical protein, ydbT homolog	97.4
SA_B1_4A.gbk	11261	12844	transmembrane protein, distant homology with ydbT	SA_Mu50.gbk	2200342	2201925	Hypothetical protein, ydbT homolog	99.75
SA_B1_4A.gbk	11261	12844	transmembrane protein, distant homology with ydbT	SA_B8_13D.gbk	2705041	2706624	transmembrane protein, distant homology with ydbT	99.75
SA_B1_4A.gbk	11261	12844	transmembrane protein, distant homology with ydbT	SA_B2_15A.gbk	2370763	2372346	transmembrane protein, distant homology with ydbT	99.75
SA_B1_4A.gbk	11261	12844	transmembrane protein, distant homology with ydbT	SA_B4_59C.gbk	2177007	2178590	transmembrane protein, distant homology with ydbT	99.75
SA_B1_4A.gbk	11261	12844	transmembrane protein, distant homology with ydbT	SA_B9_22D.gbk	1364379	1365962	transmembrane protein, distant homology with ydbT	99.87
SA_B1_4A.gbk	11261	12844	transmembrane protein, distant homology with ydbT	SA_B3_4A.gbk	2116888	2118471	transmembrane protein, distant homology with ydbT	100
SA_B1_4A.gbk	11261	12844	transmembrane protein, distant homology with ydbT	SA_B3_14B.gbk	907352	908929	transmembrane protein, distant homology with ydbT	97.33
SA_B1_4A.gbk	11261	12844	transmembrane protein, distant homology with ydbT	SA_B3_17D.gbk	136007	137590	transmembrane protein, distant homology with ydbT	99.75
SA_B1_4A.gbk	11261	12844	transmembrane protein, distant homology with ydbT	SA_B1_4A.gbk	11261	12844	transmembrane protein, distant homology with ydbT	100
SA_B1_4A.gbk	11261	12844	transmembrane protein, distant homology with ydbT	SA_JH1.gbk	9475	11058	Hypothetical protein, ydbT homolog	99.75
SA_B1_4A.gbk	11261	12844	transmembrane protein, distant homology with ydbT	SA_B2_7A.gbk	241768	243351	transmembrane protein, distant homology with ydbT	100
SA_B1_4A.gbk	11261	12844	transmembrane protein, distant homology with ydbT	SA_B6_55A.gbk	2108453	2110030	transmembrane protein, distant homology with ydbT	97.33
SA_B1_4A.gbk	11261	12844	transmembrane protein, distant homology with ydbT	SA_COL.gbk	2126884	2128467	Hypothetical protein, ydbT homolog	99.87
SA_B1_4A.gbk	12837	13316	transmembrane protein, distant homology with ydbS	SA_B3_14B.gbk	906880	907359	transmembrane protein, distant homology with ydbS	95
SA_B1_4A.gbk	12837	13316	transmembrane protein, distant homology with ydbS	SA_MRSA252.gbk	2230047	2230526	Hypothetical protein SAV2074	95.21
SA_B1_4A.gbk	12837	13316	transmembrane protein, distant homology with ydbS	SA_COL.gbk	2128460	2128939	Hypothetical protein SAV2074	99.58
SA_B1_4A.gbk	12837	13316	transmembrane protein, distant homology with ydbS	SA_B6_55A.gbk	2110023	2110502	transmembrane protein, distant homology with ydbS	95
SA_B1_4A.gbk	12837	13316	transmembrane protein, distant homology with ydbS	SA_JH1.gbk	9003	9482	Hypothetical protein SAV2074	99.38
SA_B1_4A.gbk	12837	13316	transmembrane protein, distant homology with ydbS	MW2.gbk	2153627	2154106	Hypothetical protein SAV2074	98.54
SA_B1_4A.gbk	12837	13316	transmembrane protein, distant homology with ydbS	SA_B3_4A.gbk	2118464	2118943	transmembrane protein, distant homology with ydbS	100
SA_B1_4A.gbk	12837	13316	transmembrane protein, distant homology with ydbS	SA_B2_7A.gbk	243344	243823	transmembrane protein, distant homology with ydbS	100
SA_B1_4A.gbk	12837	13316	transmembrane protein, distant homology with ydbS	SA_B8_13D.gbk	2706617	2707096	transmembrane protein, distant homology with ydbS	99.38
SA_B1_4A.gbk	12837	13316	transmembrane protein, distant homology with ydbS	SA_B9_22D.gbk	1363907	1364386	transmembrane protein, distant homology with ydbS	99.38
SA_B1_4A.gbk	12837	13316	transmembrane protein, distant homology with ydbS	SA_Mu50.gbk	2201918	2202397	Hypothetical protein SAV2074	99.38
SA_B1_4A.gbk	12837	13316	transmembrane protein, distant homology with ydbS	SA_B2_15A.gbk	2372339	2372818	transmembrane protein, distant homology with ydbS	99.38
SA_B1_4A.gbk	12837	13316	transmembrane protein, distant homology with ydbS	SA_B3_17D.gbk	137583	138062	transmembrane protein, distant homology with ydbS	99.38
SA_B1_4A.gbk	12837	13316	transmembrane protein, distant homology with ydbS	SA_B4_59C.gbk	2178583	2179062	transmembrane protein, distant homology with ydbS	99.38
SA_B1_4A.gbk	12837	13316	transmembrane protein, distant homology with ydbS	SA_B1_4A.gbk	12837	13316	transmembrane protein, distant homology with ydbS	100
SA_B1_4A.gbk	13525	14085	Potassium-transporting ATPase C chain (EC 3.6.3.12) (TC 3.A.3.7.1)	SA_B2_7A.gbk	244032	244592	Potassium-transporting ATPase C chain (EC 3.6.3.12) (TC 3.A.3.7.1)	100
SA_B1_4A.gbk	13525	14085	Potassium-transporting ATPase C chain (EC 3.6.3.12) (TC 3.A.3.7.1)	SA_COL.gbk	2129148	2129708	Potassium-transporting ATPase C chain (EC 3.6.3.12) (TC 3.A.3.7.1)	98.57
SA_B1_4A.gbk	13525	14085	Potassium-transporting ATPase C chain (EC 3.6.3.12) (TC 3.A.3.7.1)	SA_B9_22D.gbk	1363138	1363698	Potassium-transporting ATPase C chain (EC 3.6.3.12) (TC 3.A.3.7.1)	99.11
SA_B1_4A.gbk	13525	14085	Potassium-transporting ATPase C chain (EC 3.6.3.12) (TC 3.A.3.7.1)	SA_B2_15A.gbk	2373026	2373586	Potassium-transporting ATPase C chain (EC 3.6.3.12) (TC 3.A.3.7.1)	98.75
SA_B1_4A.gbk	13525	14085	Potassium-transporting ATPase C chain (EC 3.6.3.12) (TC 3.A.3.7.1)	SA_Mu50.gbk	2202605	2203165	Potassium-transporting ATPase C chain (EC 3.6.3.12) (TC 3.A.3.7.1)	98.75
SA_B1_4A.gbk	13525	14085	Potassium-transporting ATPase C chain (EC 3.6.3.12) (TC 3.A.3.7.1)	SA_B1_4A.gbk	13525	14085	Potassium-transporting ATPase C chain (EC 3.6.3.12) (TC 3.A.3.7.1)	100
SA_B1_4A.gbk	13525	14085	Potassium-transporting ATPase C chain (EC 3.6.3.12) (TC 3.A.3.7.1)	MW2.gbk	2154315	2154875	Potassium-transporting ATPase C chain (EC 3.6.3.12) (TC 3.A.3.7.1)	99.11
SA_B1_4A.gbk	13525	14085	Potassium-transporting ATPase C chain (EC 3.6.3.12) (TC 3.A.3.7.1)	SA_MRSA252.gbk	2230735	2231295	Potassium-transporting ATPase C chain (EC 3.6.3.12) (TC 3.A.3.7.1)	99.47
SA_B1_4A.gbk	13525	14085	Potassium-transporting ATPase C chain (EC 3.6.3.12) (TC 3.A.3.7.1)	SA_B3_17D.gbk	138270	138830	Potassium-transporting ATPase C chain (EC 3.6.3.12) (TC 3.A.3.7.1)	98.75
SA_B1_4A.gbk	13525	14085	Potassium-transporting ATPase C chain (EC 3.6.3.12) (TC 3.A.3.7.1)	SA_JH1.gbk	8235	8795	Potassium-transporting ATPase C chain (EC 3.6.3.12) (TC 3.A.3.7.1)	98.75
SA_B1_4A.gbk	13525	14085	Potassium-transporting ATPase C chain (EC 3.6.3.12) (TC 3.A.3.7.1)	SA_B3_14B.gbk	906111	906671	Potassium-transporting ATPase C chain (EC 3.6.3.12) (TC 3.A.3.7.1)	99.29
SA_B1_4A.gbk	13525	14085	Potassium-transporting ATPase C chain (EC 3.6.3.12) (TC 3.A.3.7.1)	SA_B6_55A.gbk	2110711	2111271	Potassium-transporting ATPase C chain (EC 3.6.3.12) (TC 3.A.3.7.1)	99.29
SA_B1_4A.gbk	13525	14085	Potassium-transporting ATPase C chain (EC 3.6.3.12) (TC 3.A.3.7.1)	SA_B8_13D.gbk	2707304	2707864	Potassium-transporting ATPase C chain (EC 3.6.3.12) (TC 3.A.3.7.1)	98.75
SA_B1_4A.gbk	13525	14085	Potassium-transporting ATPase C chain (EC 3.6.3.12) (TC 3.A.3.7.1)	SA_B3_4A.gbk	2119152	2119712	Potassium-transporting ATPase C chain (EC 3.6.3.12) (TC 3.A.3.7.1)	100
SA_B1_4A.gbk	13525	14085	Potassium-transporting ATPase C chain (EC 3.6.3.12) (TC 3.A.3.7.1)	SA_B4_59C.gbk	2179270	2179830	Potassium-transporting ATPase C chain (EC 3.6.3.12) (TC 3.A.3.7.1)	98.75
SA_B1_4A.gbk	14105	16132	Potassium-transporting ATPase B chain (EC 3.6.3.12) (TC 3.A.3.7.1)	SA_B3_14B.gbk	904064	905431	Potassium-transporting ATPase B chain (EC 3.6.3.12) (TC 3.A.3.7.1)	99.05
SA_B1_4A.gbk	14105	16132	Potassium-transporting ATPase B chain (EC 3.6.3.12) (TC 3.A.3.7.1)	SA_B2_15A.gbk	2373606	2375633	Potassium-transporting ATPase B chain (EC 3.6.3.12) (TC 3.A.3.7.1)	99.65
SA_B1_4A.gbk	14105	16132	Potassium-transporting ATPase B chain (EC 3.6.3.12) (TC 3.A.3.7.1)	SA_B6_55A.gbk	2111291	2111947	Potassium-transporting ATPase B chain (EC 3.6.3.12) (TC 3.A.3.7.1)	98.17
SA_B1_4A.gbk	14105	16132	Potassium-transporting ATPase B chain (EC 3.6.3.12) (TC 3.A.3.7.1)	SA_B4_59C.gbk	2179850	2181877	Potassium-transporting ATPase B chain (EC 3.6.3.12) (TC 3.A.3.7.1)	99.65
SA_B1_4A.gbk	14105	16132	Potassium-transporting ATPase B chain (EC 3.6.3.12) (TC 3.A.3.7.1)	SA_B9_22D.gbk	1361091	1363118	Potassium-transporting ATPase B chain (EC 3.6.3.12) (TC 3.A.3.7.1)	99.61
SA_B1_4A.gbk	14105	16132	Potassium-transporting ATPase B chain (EC 3.6.3.12) (TC 3.A.3.7.1)	SA_B3_17D.gbk	138850	140877	Potassium-transporting ATPase B chain (EC 3.6.3.12) (TC 3.A.3.7.1)	99.65
SA_B1_4A.gbk	14105	16132	Potassium-transporting ATPase B chain (EC 3.6.3.12) (TC 3.A.3.7.1)	MW2.gbk	2154895	2156922	Potassium-transporting ATPase B chain (EC 3.6.3.12) (TC 3.A.3.7.1)	99.61
SA_B1_4A.gbk	14105	16132	Potassium-transporting ATPase B chain (EC 3.6.3.12) (TC 3.A.3.7.1)	SA_COL.gbk	2129728	2131755	Potassium-transporting ATPase B chain (EC 3.6.3.12) (TC 3.A.3.7.1)	99.61
SA_B1_4A.gbk	14105	16132	Potassium-transporting ATPase B chain (EC 3.6.3.12) (TC 3.A.3.7.1)	SA_B3_4A.gbk	2119732	2121759	Potassium-transporting ATPase B chain (EC 3.6.3.12) (TC 3.A.3.7.1)	100
SA_B1_4A.gbk	14105	16132	Potassium-transporting ATPase B chain (EC 3.6.3.12) (TC 3.A.3.7.1)	SA_MRSA252.gbk	2231315	2233342	Potassium-transporting ATPase B chain (EC 3.6.3.12) (TC 3.A.3.7.1)	98.77
SA_B1_4A.gbk	14105	16132	Potassium-transporting ATPase B chain (EC 3.6.3.12) (TC 3.A.3.7.1)	SA_JH1.gbk	6188	8215	Potassium-transporting ATPase B chain (EC 3.6.3.12) (TC 3.A.3.7.1)	99.65
SA_B1_4A.gbk	14105	16132	Potassium-transporting ATPase B chain (EC 3.6.3.12) (TC 3.A.3.7.1)	SA_B8_13D.gbk	2707884	2709911	Potassium-transporting ATPase B chain (EC 3.6.3.12) (TC 3.A.3.7.1)	99.65
SA_B1_4A.gbk	14105	16132	Potassium-transporting ATPase B chain (EC 3.6.3.12) (TC 3.A.3.7.1)	SA_B3_14B.gbk	905435	906091	Potassium-transporting ATPase B chain (EC 3.6.3.12) (TC 3.A.3.7.1)	98.17
SA_B1_4A.gbk	14105	16132	Potassium-transporting ATPase B chain (EC 3.6.3.12) (TC 3.A.3.7.1)	SA_B1_4A.gbk	14105	16132	Potassium-transporting ATPase B chain (EC 3.6.3.12) (TC 3.A.3.7.1)	100
SA_B1_4A.gbk	14105	16132	Potassium-transporting ATPase B chain (EC 3.6.3.12) (TC 3.A.3.7.1)	SA_Mu50.gbk	2203185	2205212	Potassium-transporting ATPase B chain (EC 3.6.3.12) (TC 3.A.3.7.1)	99.65
SA_B1_4A.gbk	14105	16132	Potassium-transporting ATPase B chain (EC 3.6.3.12) (TC 3.A.3.7.1)	SA_B2_7A.gbk	244612	246639	Potassium-transporting ATPase B chain (EC 3.6.3.12) (TC 3.A.3.7.1)	100
SA_B1_4A.gbk	14105	16132	Potassium-transporting ATPase B chain (EC 3.6.3.12) (TC 3.A.3.7.1)	SA_B6_55A.gbk	2111951	2113318	Potassium-transporting ATPase B chain (EC 3.6.3.12) (TC 3.A.3.7.1)	99.05
SA_B1_4A.gbk	16151	17827	Potassium-transporting ATPase A chain (EC 3.6.3.12) (TC 3.A.3.7.1)	SA_B4_59C.gbk	2181896	2183572	Potassium-transporting ATPase A chain (EC 3.6.3.12) (TC 3.A.3.7.1)	99.88
SA_B1_4A.gbk	16151	17827	Potassium-transporting ATPase A chain (EC 3.6.3.12) (TC 3.A.3.7.1)	SA_B3_14B.gbk	902369	904045	Potassium-transporting ATPase A chain (EC 3.6.3.12) (TC 3.A.3.7.1)	98.51
SA_B1_4A.gbk	16151	17827	Potassium-transporting ATPase A chain (EC 3.6.3.12) (TC 3.A.3.7.1)	SA_MRSA252.gbk	2233361	2235037	Potassium-transporting ATPase A chain (EC 3.6.3.12) (TC 3.A.3.7.1)	98.57
SA_B1_4A.gbk	16151	17827	Potassium-transporting ATPase A chain (EC 3.6.3.12) (TC 3.A.3.7.1)	SA_B9_22D.gbk	1359396	1361072	Potassium-transporting ATPase A chain (EC 3.6.3.12) (TC 3.A.3.7.1)	99.94
SA_B1_4A.gbk	16151	17827	Potassium-transporting ATPase A chain (EC 3.6.3.12) (TC 3.A.3.7.1)	SA_B3_17D.gbk	140896	142572	Potassium-transporting ATPase A chain (EC 3.6.3.12) (TC 3.A.3.7.1)	99.88
SA_B1_4A.gbk	16151	17827	Potassium-transporting ATPase A chain (EC 3.6.3.12) (TC 3.A.3.7.1)	SA_JH1.gbk	4493	6169	Potassium-transporting ATPase A chain (EC 3.6.3.12) (TC 3.A.3.7.1)	99.82
SA_B1_4A.gbk	16151	17827	Potassium-transporting ATPase A chain (EC 3.6.3.12) (TC 3.A.3.7.1)	MW2.gbk	2156941	2158617	Potassium-transporting ATPase A chain (EC 3.6.3.12) (TC 3.A.3.7.1)	99.58
SA_B1_4A.gbk	16151	17827	Potassium-transporting ATPase A chain (EC 3.6.3.12) (TC 3.A.3.7.1)	SA_B2_7A.gbk	246658	248334	Potassium-transporting ATPase A chain (EC 3.6.3.12) (TC 3.A.3.7.1)	100
SA_B1_4A.gbk	16151	17827	Potassium-transporting ATPase A chain (EC 3.6.3.12) (TC 3.A.3.7.1)	SA_B6_55A.gbk	2113337	2115013	Potassium-transporting ATPase A chain (EC 3.6.3.12) (TC 3.A.3.7.1)	98.51
SA_B1_4A.gbk	16151	17827	Potassium-transporting ATPase A chain (EC 3.6.3.12) (TC 3.A.3.7.1)	SA_B3_4A.gbk	2121778	2123454	Potassium-transporting ATPase A chain (EC 3.6.3.12) (TC 3.A.3.7.1)	100
SA_B1_4A.gbk	16151	17827	Potassium-transporting ATPase A chain (EC 3.6.3.12) (TC 3.A.3.7.1)	SA_B1_4A.gbk	16151	17827	Potassium-transporting ATPase A chain (EC 3.6.3.12) (TC 3.A.3.7.1)	100
SA_B1_4A.gbk	16151	17827	Potassium-transporting ATPase A chain (EC 3.6.3.12) (TC 3.A.3.7.1)	SA_B2_15A.gbk	2375652	2377328	Potassium-transporting ATPase A chain (EC 3.6.3.12) (TC 3.A.3.7.1)	99.88
SA_B1_4A.gbk	16151	17827	Potassium-transporting ATPase A chain (EC 3.6.3.12) (TC 3.A.3.7.1)	SA_Mu50.gbk	2205231	2206907	Potassium-transporting ATPase A chain (EC 3.6.3.12) (TC 3.A.3.7.1)	99.88
SA_B1_4A.gbk	16151	17827	Potassium-transporting ATPase A chain (EC 3.6.3.12) (TC 3.A.3.7.1)	SA_COL.gbk	2131774	2133450	Potassium-transporting ATPase A chain (EC 3.6.3.12) (TC 3.A.3.7.1)	99.94
SA_B1_4A.gbk	16151	17827	Potassium-transporting ATPase A chain (EC 3.6.3.12) (TC 3.A.3.7.1)	SA_B8_13D.gbk	2709930	2711606	Potassium-transporting ATPase A chain (EC 3.6.3.12) (TC 3.A.3.7.1)	99.88
SA_B1_4A.gbk	18099	20756	Osmosensitive K+ channel histidine kinase KdpD	SA_Mu50.gbk	2207179	2209836	Osmosensitive K+ channel histidine kinase KdpD (EC 2.7.3.-)	99.62
SA_B1_4A.gbk	18099	20756	Osmosensitive K+ channel histidine kinase KdpD	SA_B2_15A.gbk	2377600	2380257	Osmosensitive K+ channel histidine kinase KdpD	99.62
SA_B1_4A.gbk	18099	20756	Osmosensitive K+ channel histidine kinase KdpD	SA_B4_59C.gbk	2183844	2186501	Osmosensitive K+ channel histidine kinase KdpD	99.62
SA_B1_4A.gbk	18099	20756	Osmosensitive K+ channel histidine kinase KdpD	SA_MRSA252.gbk	2235309	2237966	Osmosensitive K+ channel histidine kinase KdpD (EC 2.7.3.-)	98.61
SA_B1_4A.gbk	18099	20756	Osmosensitive K+ channel histidine kinase KdpD	SA_B3_4A.gbk	2123726	2126383	Osmosensitive K+ channel histidine kinase KdpD	100
SA_B1_4A.gbk	18099	20756	Osmosensitive K+ channel histidine kinase KdpD	SA_B6_55A.gbk	2115285	2117942	Osmosensitive K+ channel histidine kinase KdpD	98.46
SA_B1_4A.gbk	18099	20756	Osmosensitive K+ channel histidine kinase KdpD	MW2.gbk	2158889	2161546	Osmosensitive K+ channel histidine kinase KdpD (EC 2.7.3.-)	99.66
SA_B1_4A.gbk	18099	20756	Osmosensitive K+ channel histidine kinase KdpD	SA_B3_17D.gbk	142844	145501	Osmosensitive K+ channel histidine kinase KdpD	99.62
SA_B1_4A.gbk	18099	20756	Osmosensitive K+ channel histidine kinase KdpD	SA_JH1.gbk	1564	4221	Osmosensitive K+ channel histidine kinase KdpD (EC 2.7.3.-)	99.62
SA_B1_4A.gbk	18099	20756	Osmosensitive K+ channel histidine kinase KdpD	SA_B9_22D.gbk	1356467	1359124	Osmosensitive K+ channel histidine kinase KdpD	99.62
SA_B1_4A.gbk	18099	20756	Osmosensitive K+ channel histidine kinase KdpD	SA_B3_14B.gbk	899440	902097	Osmosensitive K+ channel histidine kinase KdpD	98.46
SA_B1_4A.gbk	18099	20756	Osmosensitive K+ channel histidine kinase KdpD	SA_B2_7A.gbk	248606	251263	Osmosensitive K+ channel histidine kinase KdpD	100
SA_B1_4A.gbk	18099	20756	Osmosensitive K+ channel histidine kinase KdpD	SA_B1_4A.gbk	18099	20756	Osmosensitive K+ channel histidine kinase KdpD	100
SA_B1_4A.gbk	18099	20756	Osmosensitive K+ channel histidine kinase KdpD	SA_COL.gbk	2133722	2136379	Osmosensitive K+ channel histidine kinase KdpD (EC 2.7.3.-)	99.62
SA_B1_4A.gbk	18099	20756	Osmosensitive K+ channel histidine kinase KdpD	SA_B8_13D.gbk	2711878	2714535	Osmosensitive K+ channel histidine kinase KdpD	99.62
SA_B1_4A.gbk	20756	21451	DNA-binding response regulator KdpE	SA_B8_13D.gbk	2714535	2715230	DNA-binding response regulator KdpE	100
SA_B1_4A.gbk	20756	21451	DNA-binding response regulator KdpE	SA_MRSA252.gbk	2237966	2238661	DNA-binding response regulator KdpE	98.99
SA_B1_4A.gbk	20756	21451	DNA-binding response regulator KdpE	SA_Mu50.gbk	2209836	2210531	DNA-binding response regulator KdpE	100
SA_B1_4A.gbk	20756	21451	DNA-binding response regulator KdpE	SA_B1_4A.gbk	20756	21451	DNA-binding response regulator KdpE	100
SA_B1_4A.gbk	20756	21451	DNA-binding response regulator KdpE	MW2.gbk	2161546	2162241	DNA-binding response regulator KdpE	99.71
SA_B1_4A.gbk	20756	21451	DNA-binding response regulator KdpE	SA_B4_59C.gbk	2186501	2187196	DNA-binding response regulator KdpE	100
SA_B1_4A.gbk	20756	21451	DNA-binding response regulator KdpE	SA_B2_7A.gbk	251263	251958	DNA-binding response regulator KdpE	100
SA_B1_4A.gbk	20756	21451	DNA-binding response regulator KdpE	SA_B9_22D.gbk	1355772	1356467	DNA-binding response regulator KdpE	100
SA_B1_4A.gbk	20756	21451	DNA-binding response regulator KdpE	SA_JH1.gbk	869	1564	DNA-binding response regulator KdpE	99.86
SA_B1_4A.gbk	20756	21451	DNA-binding response regulator KdpE	SA_B2_15A.gbk	2380257	2380952	DNA-binding response regulator KdpE	100
SA_B1_4A.gbk	20756	21451	DNA-binding response regulator KdpE	SA_B3_14B.gbk	898745	899440	DNA-binding response regulator KdpE	99.14
SA_B1_4A.gbk	20756	21451	DNA-binding response regulator KdpE	SA_B6_55A.gbk	2117942	2118637	DNA-binding response regulator KdpE	99.14
SA_B1_4A.gbk	20756	21451	DNA-binding response regulator KdpE	SA_B3_4A.gbk	2126383	2127078	DNA-binding response regulator KdpE	100
SA_B1_4A.gbk	20756	21451	DNA-binding response regulator KdpE	SA_B3_17D.gbk	145501	146196	DNA-binding response regulator KdpE	100
SA_B1_4A.gbk	20756	21451	DNA-binding response regulator KdpE	SA_COL.gbk	2136379	2137074	DNA-binding response regulator KdpE	100
SA_B1_4A.gbk	21804	23324	DEAD-box ATP-dependent RNA helicase DeaD (= CshA) (EC 3.6.4.13)	SA_B3_17D.gbk	146548	148068	DEAD-box ATP-dependent RNA helicase DeaD (= CshA) (EC 3.6.4.13)	99.93
SA_B1_4A.gbk	21804	23324	DEAD-box ATP-dependent RNA helicase DeaD (= CshA) (EC 3.6.4.13)	SA_Mu50.gbk	2212403	2213923	Cold-shock DEAD-box protein A	99.93
SA_B1_4A.gbk	21804	23324	DEAD-box ATP-dependent RNA helicase DeaD (= CshA) (EC 3.6.4.13)	SA_COL.gbk	2137443	2138963	Cold-shock DEAD-box protein A	99.54
SA_B1_4A.gbk	21804	23324	DEAD-box ATP-dependent RNA helicase DeaD (= CshA) (EC 3.6.4.13)	SA_B8_13D.gbk	2715582	2717102	DEAD-box ATP-dependent RNA helicase DeaD (= CshA) (EC 3.6.4.13)	99.93
SA_B1_4A.gbk	21804	23324	DEAD-box ATP-dependent RNA helicase DeaD (= CshA) (EC 3.6.4.13)	SA_B3_4A.gbk	2127431	2128951	DEAD-box ATP-dependent RNA helicase DeaD (= CshA) (EC 3.6.4.13)	100
SA_B1_4A.gbk	21804	23324	DEAD-box ATP-dependent RNA helicase DeaD (= CshA) (EC 3.6.4.13)	SA_B4_59C.gbk	2187548	2189068	DEAD-box ATP-dependent RNA helicase DeaD (= CshA) (EC 3.6.4.13)	99.93
SA_B1_4A.gbk	21804	23324	DEAD-box ATP-dependent RNA helicase DeaD (= CshA) (EC 3.6.4.13)	SA_B3_14B.gbk	896872	898392	DEAD-box ATP-dependent RNA helicase DeaD (= CshA) (EC 3.6.4.13)	98.95
SA_B1_4A.gbk	21804	23324	DEAD-box ATP-dependent RNA helicase DeaD (= CshA) (EC 3.6.4.13)	SA_MRSA252.gbk	2239017	2240537	Cold-shock DEAD-box protein A	99.01
SA_B1_4A.gbk	21804	23324	DEAD-box ATP-dependent RNA helicase DeaD (= CshA) (EC 3.6.4.13)	SA_B1_4A.gbk	21804	23324	DEAD-box ATP-dependent RNA helicase DeaD (= CshA) (EC 3.6.4.13)	100
SA_B1_4A.gbk	21804	23324	DEAD-box ATP-dependent RNA helicase DeaD (= CshA) (EC 3.6.4.13)	SA_B2_7A.gbk	252311	253831	DEAD-box ATP-dependent RNA helicase DeaD (= CshA) (EC 3.6.4.13)	100
SA_B1_4A.gbk	21804	23324	DEAD-box ATP-dependent RNA helicase DeaD (= CshA) (EC 3.6.4.13)	SA_B2_15A.gbk	2381304	2382824	DEAD-box ATP-dependent RNA helicase DeaD (= CshA) (EC 3.6.4.13)	99.93
SA_B1_4A.gbk	21804	23324	DEAD-box ATP-dependent RNA helicase DeaD (= CshA) (EC 3.6.4.13)	SA_B6_55A.gbk	2118990	2120510	DEAD-box ATP-dependent RNA helicase DeaD (= CshA) (EC 3.6.4.13)	98.95
SA_B1_4A.gbk	21804	23324	DEAD-box ATP-dependent RNA helicase DeaD (= CshA) (EC 3.6.4.13)	SA_JH1.gbk	9577	11097	Cold-shock DEAD-box protein A	99.93
SA_B1_4A.gbk	21804	23324	DEAD-box ATP-dependent RNA helicase DeaD (= CshA) (EC 3.6.4.13)	SA_B9_22D.gbk	1353899	1355419	DEAD-box ATP-dependent RNA helicase DeaD (= CshA) (EC 3.6.4.13)	99.28
SA_B1_4A.gbk	21804	23324	DEAD-box ATP-dependent RNA helicase DeaD (= CshA) (EC 3.6.4.13)	MW2.gbk	2162610	2164130	Cold-shock DEAD-box protein A	99.21
SA_B1_4A.gbk	23841	25199	UDP-N-acetylmuramoyl-tripeptide--D-alanyl-D- alanine ligase (EC 6.3.2.10)	SA_B9_22D.gbk	1352024	1353382	UDP-N-acetylmuramoyl-tripeptide--D-alanyl-D- alanine ligase (EC 6.3.2.10)	99.71
SA_B1_4A.gbk	23841	25199	UDP-N-acetylmuramoyl-tripeptide--D-alanyl-D- alanine ligase (EC 6.3.2.10)	SA_B3_17D.gbk	148585	149943	UDP-N-acetylmuramoyl-tripeptide--D-alanyl-D- alanine ligase (EC 6.3.2.10)	99.41
SA_B1_4A.gbk	23841	25199	UDP-N-acetylmuramoyl-tripeptide--D-alanyl-D- alanine ligase (EC 6.3.2.10)	SA_B1_4A.gbk	23841	25199	UDP-N-acetylmuramoyl-tripeptide--D-alanyl-D- alanine ligase (EC 6.3.2.10)	100
SA_B1_4A.gbk	23841	25199	UDP-N-acetylmuramoyl-tripeptide--D-alanyl-D- alanine ligase (EC 6.3.2.10)	SA_MRSA252.gbk	2241054	2242412	UDP-N-acetylmuramoylalanyl-D-glutamyl-2,6- diaminopimelate--D-alanyl-D-alanine ligase (EC 6.3.2.10)	98.82
SA_B1_4A.gbk	23841	25199	UDP-N-acetylmuramoyl-tripeptide--D-alanyl-D- alanine ligase (EC 6.3.2.10)	SA_B6_55A.gbk	2121026	2122381	UDP-N-acetylmuramoyl-tripeptide--D-alanyl-D- alanine ligase (EC 6.3.2.10)	98.53
SA_B1_4A.gbk	23841	25199	UDP-N-acetylmuramoyl-tripeptide--D-alanyl-D- alanine ligase (EC 6.3.2.10)	SA_JH1.gbk	7702	9060	UDP-N-acetylmuramoylalanyl-D-glutamyl-2,6- diaminopimelate--D-alanyl-D-alanine ligase (EC 6.3.2.10)	99.41
SA_B1_4A.gbk	23841	25199	UDP-N-acetylmuramoyl-tripeptide--D-alanyl-D- alanine ligase (EC 6.3.2.10)	SA_Mu50.gbk	2214440	2215798	UDP-N-acetylmuramoylalanyl-D-glutamyl-2,6- diaminopimelate--D-alanyl-D-alanine ligase (EC 6.3.2.10)	99.41
SA_B1_4A.gbk	23841	25199	UDP-N-acetylmuramoyl-tripeptide--D-alanyl-D- alanine ligase (EC 6.3.2.10)	SA_B4_59C.gbk	2189585	2190943	UDP-N-acetylmuramoyl-tripeptide--D-alanyl-D- alanine ligase (EC 6.3.2.10)	99.41
SA_B1_4A.gbk	23841	25199	UDP-N-acetylmuramoyl-tripeptide--D-alanyl-D- alanine ligase (EC 6.3.2.10)	SA_B2_7A.gbk	254348	255706	UDP-N-acetylmuramoyl-tripeptide--D-alanyl-D- alanine ligase (EC 6.3.2.10)	100
SA_B1_4A.gbk	23841	25199	UDP-N-acetylmuramoyl-tripeptide--D-alanyl-D- alanine ligase (EC 6.3.2.10)	SA_COL.gbk	2139480	2140838	UDP-N-acetylmuramoylalanyl-D-glutamyl-2,6- diaminopimelate--D-alanyl-D-alanine ligase (EC 6.3.2.10)	99.41
SA_B1_4A.gbk	23841	25199	UDP-N-acetylmuramoyl-tripeptide--D-alanyl-D- alanine ligase (EC 6.3.2.10)	SA_B2_15A.gbk	2383341	2384699	UDP-N-acetylmuramoyl-tripeptide--D-alanyl-D- alanine ligase (EC 6.3.2.10)	99.41
SA_B1_4A.gbk	23841	25199	UDP-N-acetylmuramoyl-tripeptide--D-alanyl-D- alanine ligase (EC 6.3.2.10)	MW2.gbk	2164647	2166005	UDP-N-acetylmuramoylalanyl-D-glutamyl-2,6- diaminopimelate--D-alanyl-D-alanine ligase (EC 6.3.2.10)	99.78
SA_B1_4A.gbk	23841	25199	UDP-N-acetylmuramoyl-tripeptide--D-alanyl-D- alanine ligase (EC 6.3.2.10)	SA_B8_13D.gbk	2717619	2718977	UDP-N-acetylmuramoyl-tripeptide--D-alanyl-D- alanine ligase (EC 6.3.2.10)	99.41
SA_B1_4A.gbk	23841	25199	UDP-N-acetylmuramoyl-tripeptide--D-alanyl-D- alanine ligase (EC 6.3.2.10)	SA_B3_14B.gbk	895001	896356	UDP-N-acetylmuramoyl-tripeptide--D-alanyl-D- alanine ligase (EC 6.3.2.10)	98.53
SA_B1_4A.gbk	23841	25199	UDP-N-acetylmuramoyl-tripeptide--D-alanyl-D- alanine ligase (EC 6.3.2.10)	SA_B3_4A.gbk	2129468	2130826	UDP-N-acetylmuramoyl-tripeptide--D-alanyl-D- alanine ligase (EC 6.3.2.10)	100
SA_B1_4A.gbk	25214	26284	D-alanine--D-alanine ligase (EC 6.3.2.4)	SA_B3_14B.gbk	893916	894986	D-alanine--D-alanine ligase (EC 6.3.2.4)	99.35
SA_B1_4A.gbk	25214	26284	D-alanine--D-alanine ligase (EC 6.3.2.4)	SA_B8_13D.gbk	2718992	2720062	D-alanine--D-alanine ligase (EC 6.3.2.4)	99.81
SA_B1_4A.gbk	25214	26284	D-alanine--D-alanine ligase (EC 6.3.2.4)	SA_B4_59C.gbk	2190958	2192028	D-alanine--D-alanine ligase (EC 6.3.2.4)	99.81
SA_B1_4A.gbk	25214	26284	D-alanine--D-alanine ligase (EC 6.3.2.4)	SA_B3_4A.gbk	2130841	2131911	D-alanine--D-alanine ligase (EC 6.3.2.4)	100
SA_B1_4A.gbk	25214	26284	D-alanine--D-alanine ligase (EC 6.3.2.4)	SA_B3_17D.gbk	149958	151028	D-alanine--D-alanine ligase (EC 6.3.2.4)	99.81
SA_B1_4A.gbk	25214	26284	D-alanine--D-alanine ligase (EC 6.3.2.4)	SA_B2_7A.gbk	255721	256791	D-alanine--D-alanine ligase (EC 6.3.2.4)	100
SA_B1_4A.gbk	25214	26284	D-alanine--D-alanine ligase (EC 6.3.2.4)	SA_B2_15A.gbk	2384714	2385784	D-alanine--D-alanine ligase (EC 6.3.2.4)	99.81
SA_B1_4A.gbk	25214	26284	D-alanine--D-alanine ligase (EC 6.3.2.4)	SA_JH1.gbk	6617	7687	D-alanine--D-alanine ligase (EC 6.3.2.4)	99.81
SA_B1_4A.gbk	25214	26284	D-alanine--D-alanine ligase (EC 6.3.2.4)	SA_B1_4A.gbk	25214	26284	D-alanine--D-alanine ligase (EC 6.3.2.4)	100
SA_B1_4A.gbk	25214	26284	D-alanine--D-alanine ligase (EC 6.3.2.4)	MW2.gbk	2166020	2167090	D-alanine--D-alanine ligase (EC 6.3.2.4)	99.53
SA_B1_4A.gbk	25214	26284	D-alanine--D-alanine ligase (EC 6.3.2.4)	SA_COL.gbk	2140853	2141923	D-alanine--D-alanine ligase (EC 6.3.2.4)	99.81
SA_B1_4A.gbk	25214	26284	D-alanine--D-alanine ligase (EC 6.3.2.4)	SA_MRSA252.gbk	2242427	2243497	D-alanine--D-alanine ligase (EC 6.3.2.4)	98.97
SA_B1_4A.gbk	25214	26284	D-alanine--D-alanine ligase (EC 6.3.2.4)	SA_Mu50.gbk	2215813	2216883	D-alanine--D-alanine ligase (EC 6.3.2.4)	99.81
SA_B1_4A.gbk	25214	26284	D-alanine--D-alanine ligase (EC 6.3.2.4)	SA_B9_22D.gbk	1350939	1352009	D-alanine--D-alanine ligase (EC 6.3.2.4)	99.53
SA_B1_4A.gbk	25214	26284	D-alanine--D-alanine ligase (EC 6.3.2.4)	SA_B6_55A.gbk	2122396	2123466	D-alanine--D-alanine ligase (EC 6.3.2.4)	99.35
SA_B1_4A.gbk	26602	27804	Rod shape-determining protein RodA	SA_B3_4A.gbk	2132229	2133431	Rod shape-determining protein RodA	100
SA_B1_4A.gbk	26602	27804	Rod shape-determining protein RodA	SA_B2_7A.gbk	257109	258311	Rod shape-determining protein RodA	100
SA_B1_4A.gbk	26602	27804	Rod shape-determining protein RodA	SA_B8_13D.gbk	2720380	2721582	Rod shape-determining protein RodA	99.42
SA_B1_4A.gbk	26602	27804	Rod shape-determining protein RodA	SA_B4_59C.gbk	2192346	2193548	Rod shape-determining protein RodA	99.42
SA_B1_4A.gbk	26602	27804	Rod shape-determining protein RodA	SA_Mu50.gbk	2217201	2218403	Cell division protein FtsW	99.42
SA_B1_4A.gbk	26602	27804	Rod shape-determining protein RodA	SA_B1_4A.gbk	26602	27804	Rod shape-determining protein RodA	100
SA_B1_4A.gbk	26602	27804	Rod shape-determining protein RodA	SA_B3_14B.gbk	892396	893598	Rod shape-determining protein RodA	99.09
SA_B1_4A.gbk	26602	27804	Rod shape-determining protein RodA	SA_B2_15A.gbk	2386102	2387304	Rod shape-determining protein RodA	99.42
SA_B1_4A.gbk	26602	27804	Rod shape-determining protein RodA	SA_B9_22D.gbk	1349419	1350621	Rod shape-determining protein RodA	99.75
SA_B1_4A.gbk	26602	27804	Rod shape-determining protein RodA	SA_JH1.gbk	5097	6299	Cell division protein FtsW	99.42
SA_B1_4A.gbk	26602	27804	Rod shape-determining protein RodA	SA_B6_55A.gbk	2123784	2124986	Rod shape-determining protein RodA	99.09
SA_B1_4A.gbk	26602	27804	Rod shape-determining protein RodA	SA_MRSA252.gbk	2243815	2245017	Cell division protein FtsW	99.09
SA_B1_4A.gbk	26602	27804	Rod shape-determining protein RodA	SA_COL.gbk	2142241	2143443	Cell division protein FtsW	99.42
SA_B1_4A.gbk	26602	27804	Rod shape-determining protein RodA	SA_B3_17D.gbk	151346	152548	Rod shape-determining protein RodA	99.42
SA_B1_4A.gbk	26602	27804	Rod shape-determining protein RodA	MW2.gbk	2167408	2168610	Cell division protein FtsW	99.83
SA_B1_4A.gbk	28067	28204	Hypothetical protein SAV2085	SA_COL.gbk	2143707	2143844	Hypothetical protein SAV2085	99.28
SA_B1_4A.gbk	28067	28204	Hypothetical protein SAV2085	SA_B3_4A.gbk	2133694	2133831	Hypothetical protein SAV2085	100
SA_B1_4A.gbk	28067	28204	Hypothetical protein SAV2085	SA_Mu50.gbk	2218667	2218804	Hypothetical protein SAV2085	99.28
SA_B1_4A.gbk	28067	28204	Hypothetical protein SAV2085	SA_B1_4A.gbk	28067	28204	Hypothetical protein SAV2085	100
SA_B1_4A.gbk	28067	28204	Hypothetical protein SAV2085	SA_B9_22D.gbk	1349019	1349156	Hypothetical protein SAV2085	99.28
SA_B1_4A.gbk	28067	28204	Hypothetical protein SAV2085	SA_MRSA252.gbk	2246273	2246410	Hypothetical protein SAV2085	99.28
SA_B1_4A.gbk	28067	28204	Hypothetical protein SAV2085	SA_B2_7A.gbk	258574	258711	Hypothetical protein SAV2085	100
SA_B1_4A.gbk	28067	28204	Hypothetical protein SAV2085	SA_B3_17D.gbk	152812	152949	Hypothetical protein SAV2085	99.28
SA_B1_4A.gbk	28067	28204	Hypothetical protein SAV2085	SA_B2_15A.gbk	2387568	2387705	Hypothetical protein SAV2085	99.28
SA_B1_4A.gbk	28067	28204	Hypothetical protein SAV2085	SA_B4_59C.gbk	2193812	2193949	Hypothetical protein SAV2085	99.28
SA_B1_4A.gbk	28067	28204	Hypothetical protein SAV2085	SA_B3_14B.gbk	891995	892132	Hypothetical protein SAV2085	99.28
SA_B1_4A.gbk	28067	28204	Hypothetical protein SAV2085	SA_B8_13D.gbk	2721846	2721983	Hypothetical protein SAV2085	99.28
SA_B1_4A.gbk	28067	28204	Hypothetical protein SAV2085	SA_JH1.gbk	4696	4833	Hypothetical protein SAV2085	99.28
SA_B1_4A.gbk	28067	28204	Hypothetical protein SAV2085	MW2.gbk	2168873	2169010	Hypothetical protein SAV2085	99.28
SA_B1_4A.gbk	28067	28204	Hypothetical protein SAV2085	SA_B6_55A.gbk	2125250	2125387	Hypothetical protein SAV2085	99.28
SA_B1_4A.gbk	28332	28541	Copper(I) chaperone CopZ	SA_B3_4A.gbk	2133959	2134168	Copper(I) chaperone CopZ	100
SA_B1_4A.gbk	28332	28541	Copper(I) chaperone CopZ	SA_B1_4A.gbk	28332	28541	Copper(I) chaperone CopZ	100
SA_B1_4A.gbk	28332	28541	Copper(I) chaperone CopZ	SA_B9_22D.gbk	1348682	1348891	Copper(I) chaperone CopZ	100
SA_B1_4A.gbk	28332	28541	Copper(I) chaperone CopZ	SA_B6_55A.gbk	2125515	2125724	Copper(I) chaperone CopZ	98.1
SA_B1_4A.gbk	28332	28541	Copper(I) chaperone CopZ	SA_JH1.gbk	4359	4568	Hypothetical protein SAV2086	99.52
SA_B1_4A.gbk	28332	28541	Copper(I) chaperone CopZ	SA_B3_14B.gbk	891658	891867	Copper(I) chaperone CopZ	98.1
SA_B1_4A.gbk	28332	28541	Copper(I) chaperone CopZ	MW2.gbk	2169138	2169347	Hypothetical protein SAV2086	100
SA_B1_4A.gbk	28332	28541	Copper(I) chaperone CopZ	SA_B4_59C.gbk	2194077	2194286	Copper(I) chaperone CopZ	99.52
SA_B1_4A.gbk	28332	28541	Copper(I) chaperone CopZ	SA_B2_15A.gbk	2387833	2388042	Copper(I) chaperone CopZ	99.52
SA_B1_4A.gbk	28332	28541	Copper(I) chaperone CopZ	SA_B3_17D.gbk	153077	153286	Copper(I) chaperone CopZ	99.52
SA_B1_4A.gbk	28332	28541	Copper(I) chaperone CopZ	SA_COL.gbk	2143972	2144181	Hypothetical protein SAV2086	99.52
SA_B1_4A.gbk	28332	28541	Copper(I) chaperone CopZ	SA_B8_13D.gbk	2722111	2722320	Copper(I) chaperone CopZ	99.52
SA_B1_4A.gbk	28332	28541	Copper(I) chaperone CopZ	SA_MRSA252.gbk	2246538	2246747	Hypothetical protein SAV2086	97.62
SA_B1_4A.gbk	28332	28541	Copper(I) chaperone CopZ	SA_B2_7A.gbk	258839	259048	Copper(I) chaperone CopZ	100
SA_B1_4A.gbk	28332	28541	Copper(I) chaperone CopZ	SA_Mu50.gbk	2218932	2219141	Hypothetical protein SAV2086	99.52
SA_B1_4A.gbk	28553	28846	Repressor CsoR of the copZA operon	SA_COL.gbk	2144193	2144486	FIG01108056: hypothetical protein	99.66
SA_B1_4A.gbk	28553	28846	Repressor CsoR of the copZA operon	SA_B3_14B.gbk	891353	891646	Repressor CsoR of the copZA operon	99.32
SA_B1_4A.gbk	28553	28846	Repressor CsoR of the copZA operon	MW2.gbk	2169359	2169652	FIG01108056: hypothetical protein	100
SA_B1_4A.gbk	28553	28846	Repressor CsoR of the copZA operon	SA_B8_13D.gbk	2722332	2722625	Repressor CsoR of the copZA operon	99.66
SA_B1_4A.gbk	28553	28846	Repressor CsoR of the copZA operon	SA_B2_7A.gbk	259060	259353	Repressor CsoR of the copZA operon	100
SA_B1_4A.gbk	28553	28846	Repressor CsoR of the copZA operon	SA_B3_17D.gbk	153298	153591	Repressor CsoR of the copZA operon	99.66
SA_B1_4A.gbk	28553	28846	Repressor CsoR of the copZA operon	SA_B2_15A.gbk	2388054	2388347	Repressor CsoR of the copZA operon	99.66
SA_B1_4A.gbk	28553	28846	Repressor CsoR of the copZA operon	SA_JH1.gbk	4009	4347	FIG01108056: hypothetical protein	99.66
SA_B1_4A.gbk	28553	28846	Repressor CsoR of the copZA operon	SA_B3_4A.gbk	2134180	2134473	Repressor CsoR of the copZA operon	100
SA_B1_4A.gbk	28553	28846	Repressor CsoR of the copZA operon	SA_B1_4A.gbk	28553	28846	Repressor CsoR of the copZA operon	100
SA_B1_4A.gbk	28553	28846	Repressor CsoR of the copZA operon	SA_B4_59C.gbk	2194298	2194591	Repressor CsoR of the copZA operon	99.66
SA_B1_4A.gbk	28553	28846	Repressor CsoR of the copZA operon	SA_B6_55A.gbk	2125736	2126029	Repressor CsoR of the copZA operon	99.32
SA_B1_4A.gbk	28553	28846	Repressor CsoR of the copZA operon	SA_Mu50.gbk	2219153	2219446	FIG01108056: hypothetical protein	99.66
SA_B1_4A.gbk	28553	28846	Repressor CsoR of the copZA operon	SA_B9_22D.gbk	1348377	1348670	Repressor CsoR of the copZA operon	100
SA_B1_4A.gbk	29012	30496	Cardiolipin synthase (EC 2.7.8.-), ClsA	SA_B1_4A.gbk	29012	30496	Cardiolipin synthase (EC 2.7.8.-), ClsA	100
SA_B1_4A.gbk	29012	30496	Cardiolipin synthase (EC 2.7.8.-), ClsA	SA_COL.gbk	2144652	2146136	Cardiolipin synthetase (EC 2.7.8.-)	99.73
SA_B1_4A.gbk	29012	30496	Cardiolipin synthase (EC 2.7.8.-), ClsA	SA_Mu50.gbk	2219612	2221096	Cardiolipin synthetase (EC 2.7.8.-)	99.73
SA_B1_4A.gbk	29012	30496	Cardiolipin synthase (EC 2.7.8.-), ClsA	SA_JH1.gbk	2404	3888	Cardiolipin synthetase (EC 2.7.8.-)	99.73
SA_B1_4A.gbk	29012	30496	Cardiolipin synthase (EC 2.7.8.-), ClsA	SA_B2_15A.gbk	2388513	2389997	Cardiolipin synthase (EC 2.7.8.-), ClsA	99.66
SA_B1_4A.gbk	29012	30496	Cardiolipin synthase (EC 2.7.8.-), ClsA	SA_B3_4A.gbk	2134639	2136123	Cardiolipin synthase (EC 2.7.8.-), ClsA	100
SA_B1_4A.gbk	29012	30496	Cardiolipin synthase (EC 2.7.8.-), ClsA	SA_B4_59C.gbk	2194757	2196241	Cardiolipin synthase (EC 2.7.8.-), ClsA	99.6
SA_B1_4A.gbk	29012	30496	Cardiolipin synthase (EC 2.7.8.-), ClsA	SA_B3_14B.gbk	889703	891187	Cardiolipin synthase (EC 2.7.8.-), ClsA	99.06
SA_B1_4A.gbk	29012	30496	Cardiolipin synthase (EC 2.7.8.-), ClsA	MW2.gbk	2169818	2171302	Cardiolipin synthetase (EC 2.7.8.-)	99.39
SA_B1_4A.gbk	29012	30496	Cardiolipin synthase (EC 2.7.8.-), ClsA	SA_B6_55A.gbk	2126195	2127679	Cardiolipin synthase (EC 2.7.8.-), ClsA	99.06
SA_B1_4A.gbk	29012	30496	Cardiolipin synthase (EC 2.7.8.-), ClsA	SA_B9_22D.gbk	1346727	1348211	Cardiolipin synthase (EC 2.7.8.-), ClsA	99.39
SA_B1_4A.gbk	29012	30496	Cardiolipin synthase (EC 2.7.8.-), ClsA	SA_MRSA252.gbk	2247217	2248701	Cardiolipin synthetase (EC 2.7.8.-)	98.72
SA_B1_4A.gbk	29012	30496	Cardiolipin synthase (EC 2.7.8.-), ClsA	SA_B2_7A.gbk	259519	261003	Cardiolipin synthase (EC 2.7.8.-), ClsA	100
SA_B1_4A.gbk	29012	30496	Cardiolipin synthase (EC 2.7.8.-), ClsA	SA_B3_17D.gbk	153757	155241	Cardiolipin synthase (EC 2.7.8.-), ClsA	99.66
SA_B1_4A.gbk	29012	30496	Cardiolipin synthase (EC 2.7.8.-), ClsA	SA_B8_13D.gbk	2722791	2724275	Cardiolipin synthase (EC 2.7.8.-), ClsA	99.66
SA_B1_4A.gbk	30524	31171	Metal-dependent phosphohydrolase	SA_B2_15A.gbk	2390025	2390672	Metal-dependent phosphohydrolase	99.38
SA_B1_4A.gbk	30524	31171	Metal-dependent phosphohydrolase	SA_B6_55A.gbk	2127707	2128354	Metal-dependent phosphohydrolase	98.3
SA_B1_4A.gbk	30524	31171	Metal-dependent phosphohydrolase	SA_MRSA252.gbk	2248729	2249376	metal-dependent phosphohydrolase	98.61
SA_B1_4A.gbk	30524	31171	Metal-dependent phosphohydrolase	SA_Mu50.gbk	2221124	2221771	metal-dependent phosphohydrolase	99.38
SA_B1_4A.gbk	30524	31171	Metal-dependent phosphohydrolase	SA_B2_7A.gbk	261031	261678	Metal-dependent phosphohydrolase	100
SA_B1_4A.gbk	30524	31171	Metal-dependent phosphohydrolase	SA_B3_4A.gbk	2136151	2136798	Metal-dependent phosphohydrolase	100
SA_B1_4A.gbk	30524	31171	Metal-dependent phosphohydrolase	SA_JH1.gbk	1729	2376	metal-dependent phosphohydrolase	99.38
SA_B1_4A.gbk	30524	31171	Metal-dependent phosphohydrolase	SA_B9_22D.gbk	1346052	1346699	Metal-dependent phosphohydrolase	99.23
SA_B1_4A.gbk	30524	31171	Metal-dependent phosphohydrolase	MW2.gbk	2171330	2171977	metal-dependent phosphohydrolase	99.54
SA_B1_4A.gbk	30524	31171	Metal-dependent phosphohydrolase	SA_B1_4A.gbk	30524	31171	Metal-dependent phosphohydrolase	100
SA_B1_4A.gbk	30524	31171	Metal-dependent phosphohydrolase	SA_COL.gbk	2146164	2146811	metal-dependent phosphohydrolase	99.69
SA_B1_4A.gbk	30524	31171	Metal-dependent phosphohydrolase	SA_B8_13D.gbk	2724303	2724950	Metal-dependent phosphohydrolase	99.38
SA_B1_4A.gbk	30524	31171	Metal-dependent phosphohydrolase	SA_B3_14B.gbk	889028	889675	Metal-dependent phosphohydrolase	98.3
SA_B1_4A.gbk	30524	31171	Metal-dependent phosphohydrolase	SA_B3_17D.gbk	155269	155916	Metal-dependent phosphohydrolase	99.38
SA_B1_4A.gbk	30524	31171	Metal-dependent phosphohydrolase	SA_B4_59C.gbk	2196269	2196916	Metal-dependent phosphohydrolase	99.38
SA_B1_4A.gbk	31883	32755	Inner membrane protein translocase and chaperone YidC, short form OxaI-like	SA_Mu50.gbk	2222584	2223456	Inner membrane protein translocase component YidC, short form OxaI-like	99.77
SA_B1_4A.gbk	31883	32755	Inner membrane protein translocase and chaperone YidC, short form OxaI-like	SA_B4_59C.gbk	2197642	2198514	Inner membrane protein translocase and chaperone YidC, short form OxaI-like	99.77
SA_B1_4A.gbk	31883	32755	Inner membrane protein translocase and chaperone YidC, short form OxaI-like	SA_MRSA252.gbk	2249989	2250861	Inner membrane protein translocase component YidC, short form OxaI-like	99.31
SA_B1_4A.gbk	31883	32755	Inner membrane protein translocase and chaperone YidC, short form OxaI-like	SA_B9_22D.gbk	1344567	1345439	Inner membrane protein translocase and chaperone YidC, short form OxaI-like	100
SA_B1_4A.gbk	31883	32755	Inner membrane protein translocase and chaperone YidC, short form OxaI-like	MW2.gbk	2172591	2173463	Inner membrane protein translocase component YidC, short form OxaI-like	100
SA_B1_4A.gbk	31883	32755	Inner membrane protein translocase and chaperone YidC, short form OxaI-like	SA_B8_13D.gbk	2725863	2726735	Inner membrane protein translocase and chaperone YidC, short form OxaI-like	99.77
SA_B1_4A.gbk	31883	32755	Inner membrane protein translocase and chaperone YidC, short form OxaI-like	SA_B3_17D.gbk	156829	157701	Inner membrane protein translocase and chaperone YidC, short form OxaI-like	99.77
SA_B1_4A.gbk	31883	32755	Inner membrane protein translocase and chaperone YidC, short form OxaI-like	SA_B6_55A.gbk	2145932	2146804	Inner membrane protein translocase and chaperone YidC, short form OxaI-like	99.66
SA_B1_4A.gbk	31883	32755	Inner membrane protein translocase and chaperone YidC, short form OxaI-like	SA_JH1.gbk	61	816	Inner membrane protein translocase component YidC, short form OxaI-like	99.6
SA_B1_4A.gbk	31883	32755	Inner membrane protein translocase and chaperone YidC, short form OxaI-like	SA_B2_15A.gbk	2391585	2392457	Inner membrane protein translocase and chaperone YidC, short form OxaI-like	99.77
SA_B1_4A.gbk	31883	32755	Inner membrane protein translocase and chaperone YidC, short form OxaI-like	SA_B1_4A.gbk	31883	32755	Inner membrane protein translocase and chaperone YidC, short form OxaI-like	100
SA_B1_4A.gbk	31883	32755	Inner membrane protein translocase and chaperone YidC, short form OxaI-like	SA_B3_14B.gbk	870579	871451	Inner membrane protein translocase and chaperone YidC, short form OxaI-like	99.66
SA_B1_4A.gbk	31883	32755	Inner membrane protein translocase and chaperone YidC, short form OxaI-like	SA_B2_7A.gbk	262390	263262	Inner membrane protein translocase and chaperone YidC, short form OxaI-like	100
SA_B1_4A.gbk	31883	32755	Inner membrane protein translocase and chaperone YidC, short form OxaI-like	SA_B3_4A.gbk	2137510	2138382	Inner membrane protein translocase and chaperone YidC, short form OxaI-like	100
SA_B1_4A.gbk	31883	32755	Inner membrane protein translocase and chaperone YidC, short form OxaI-like	SA_COL.gbk	2147624	2148496	Inner membrane protein translocase component YidC, short form OxaI-like	99.77
SA_B1_4A.gbk	32841	33482	Thiamin-phosphate pyrophosphorylase (EC 2.5.1.3)	SA_MRSA252.gbk	2250947	2251588	Thiamin-phosphate pyrophosphorylase (EC 2.5.1.3)	98.44
SA_B1_4A.gbk	32841	33482	Thiamin-phosphate pyrophosphorylase (EC 2.5.1.3)	SA_B9_22D.gbk	1343840	1344481	Thiamin-phosphate pyrophosphorylase (EC 2.5.1.3)	99.53
SA_B1_4A.gbk	32841	33482	Thiamin-phosphate pyrophosphorylase (EC 2.5.1.3)	SA_JH1.gbk	204	845	Thiamin-phosphate pyrophosphorylase (EC 2.5.1.3)	99.69
SA_B1_4A.gbk	32841	33482	Thiamin-phosphate pyrophosphorylase (EC 2.5.1.3)	SA_Mu50.gbk	2223542	2224183	Thiamin-phosphate pyrophosphorylase (EC 2.5.1.3)	99.69
SA_B1_4A.gbk	32841	33482	Thiamin-phosphate pyrophosphorylase (EC 2.5.1.3)	SA_COL.gbk	2148582	2149223	Thiamin-phosphate pyrophosphorylase (EC 2.5.1.3)	99.69
SA_B1_4A.gbk	32841	33482	Thiamin-phosphate pyrophosphorylase (EC 2.5.1.3)	SA_B3_17D.gbk	157787	158428	Thiamin-phosphate pyrophosphorylase (EC 2.5.1.3)	99.69
SA_B1_4A.gbk	32841	33482	Thiamin-phosphate pyrophosphorylase (EC 2.5.1.3)	SA_B6_55A.gbk	2146890	2147531	Thiamin-phosphate pyrophosphorylase (EC 2.5.1.3)	97.35
SA_B1_4A.gbk	32841	33482	Thiamin-phosphate pyrophosphorylase (EC 2.5.1.3)	SA_B8_13D.gbk	2726821	2727462	Thiamin-phosphate pyrophosphorylase (EC 2.5.1.3)	99.69
SA_B1_4A.gbk	32841	33482	Thiamin-phosphate pyrophosphorylase (EC 2.5.1.3)	SA_B3_4A.gbk	2138468	2139109	Thiamin-phosphate pyrophosphorylase (EC 2.5.1.3)	100
SA_B1_4A.gbk	32841	33482	Thiamin-phosphate pyrophosphorylase (EC 2.5.1.3)	SA_B3_14B.gbk	869852	870493	Thiamin-phosphate pyrophosphorylase (EC 2.5.1.3)	97.35
SA_B1_4A.gbk	32841	33482	Thiamin-phosphate pyrophosphorylase (EC 2.5.1.3)	MW2.gbk	2173549	2174190	Thiamin-phosphate pyrophosphorylase (EC 2.5.1.3)	99.53
SA_B1_4A.gbk	32841	33482	Thiamin-phosphate pyrophosphorylase (EC 2.5.1.3)	SA_B2_15A.gbk	2392543	2393184	Thiamin-phosphate pyrophosphorylase (EC 2.5.1.3)	99.69
SA_B1_4A.gbk	32841	33482	Thiamin-phosphate pyrophosphorylase (EC 2.5.1.3)	SA_B4_59C.gbk	2198600	2199241	Thiamin-phosphate pyrophosphorylase (EC 2.5.1.3)	99.69
SA_B1_4A.gbk	32841	33482	Thiamin-phosphate pyrophosphorylase (EC 2.5.1.3)	SA_B1_4A.gbk	32841	33482	Thiamin-phosphate pyrophosphorylase (EC 2.5.1.3)	100
SA_B1_4A.gbk	32841	33482	Thiamin-phosphate pyrophosphorylase (EC 2.5.1.3)	SA_B2_7A.gbk	263348	263989	Thiamin-phosphate pyrophosphorylase (EC 2.5.1.3)	100
SA_B1_4A.gbk	33484	34275	Hydroxyethylthiazole kinase (EC 2.7.1.50)	SA_B2_7A.gbk	263991	264782	Hydroxyethylthiazole kinase (EC 2.7.1.50)	100
SA_B1_4A.gbk	33484	34275	Hydroxyethylthiazole kinase (EC 2.7.1.50)	SA_Mu50.gbk	2224185	2224976	Hydroxyethylthiazole kinase (EC 2.7.1.50)	99.37
SA_B1_4A.gbk	33484	34275	Hydroxyethylthiazole kinase (EC 2.7.1.50)	MW2.gbk	2174183	2174983	Hydroxyethylthiazole kinase (EC 2.7.1.50)	99.87
SA_B1_4A.gbk	33484	34275	Hydroxyethylthiazole kinase (EC 2.7.1.50)	SA_MRSA252.gbk	2251590	2252381	Hydroxyethylthiazole kinase (EC 2.7.1.50)	98.74
SA_B1_4A.gbk	33484	34275	Hydroxyethylthiazole kinase (EC 2.7.1.50)	SA_B9_22D.gbk	1343047	1343847	Hydroxyethylthiazole kinase (EC 2.7.1.50)	99.87
SA_B1_4A.gbk	33484	34275	Hydroxyethylthiazole kinase (EC 2.7.1.50)	SA_B6_55A.gbk	2147533	2148324	Hydroxyethylthiazole kinase (EC 2.7.1.50)	98.86
SA_B1_4A.gbk	33484	34275	Hydroxyethylthiazole kinase (EC 2.7.1.50)	SA_B1_4A.gbk	33484	34275	Hydroxyethylthiazole kinase (EC 2.7.1.50)	100
SA_B1_4A.gbk	33484	34275	Hydroxyethylthiazole kinase (EC 2.7.1.50)	SA_B4_59C.gbk	2199243	2200034	Hydroxyethylthiazole kinase (EC 2.7.1.50)	99.37
SA_B1_4A.gbk	33484	34275	Hydroxyethylthiazole kinase (EC 2.7.1.50)	SA_B3_4A.gbk	2139111	2139902	Hydroxyethylthiazole kinase (EC 2.7.1.50)	100
SA_B1_4A.gbk	33484	34275	Hydroxyethylthiazole kinase (EC 2.7.1.50)	SA_B3_17D.gbk	158430	159221	Hydroxyethylthiazole kinase (EC 2.7.1.50)	99.37
SA_B1_4A.gbk	33484	34275	Hydroxyethylthiazole kinase (EC 2.7.1.50)	SA_B2_15A.gbk	2393186	2393977	Hydroxyethylthiazole kinase (EC 2.7.1.50)	99.37
SA_B1_4A.gbk	33484	34275	Hydroxyethylthiazole kinase (EC 2.7.1.50)	SA_JH1.gbk	847	1638	Hydroxyethylthiazole kinase (EC 2.7.1.50)	99.37
SA_B1_4A.gbk	33484	34275	Hydroxyethylthiazole kinase (EC 2.7.1.50)	SA_B8_13D.gbk	2727464	2728255	Hydroxyethylthiazole kinase (EC 2.7.1.50)	99.37
SA_B1_4A.gbk	33484	34275	Hydroxyethylthiazole kinase (EC 2.7.1.50)	SA_COL.gbk	2149225	2150016	Hydroxyethylthiazole kinase (EC 2.7.1.50)	99.75
SA_B1_4A.gbk	33484	34275	Hydroxyethylthiazole kinase (EC 2.7.1.50)	SA_B3_14B.gbk	869059	869850	Hydroxyethylthiazole kinase (EC 2.7.1.50)	98.86
SA_B1_4A.gbk	34259	35089	Hydroxymethylpyrimidine kinase (EC 2.7.1.49) @ Hydroxymethylpyrimidine phosphate kinase ThiD (EC 2.7.4.7)	SA_B1_4A.gbk	34259	35089	Hydroxymethylpyrimidine kinase (EC 2.7.1.49) @ Hydroxymethylpyrimidine phosphate kinase ThiD (EC 2.7.4.7)	100
SA_B1_4A.gbk	34259	35089	Hydroxymethylpyrimidine kinase (EC 2.7.1.49) @ Hydroxymethylpyrimidine phosphate kinase ThiD (EC 2.7.4.7)	MW2.gbk	2174967	2175797	Hydroxymethylpyrimidine phosphate kinase ThiD (EC 2.7.4.7)	99.04
SA_B1_4A.gbk	34259	35089	Hydroxymethylpyrimidine kinase (EC 2.7.1.49) @ Hydroxymethylpyrimidine phosphate kinase ThiD (EC 2.7.4.7)	SA_B3_4A.gbk	2139886	2140716	Hydroxymethylpyrimidine kinase (EC 2.7.1.49) @ Hydroxymethylpyrimidine phosphate kinase ThiD (EC 2.7.4.7)	100
SA_B1_4A.gbk	34259	35089	Hydroxymethylpyrimidine kinase (EC 2.7.1.49) @ Hydroxymethylpyrimidine phosphate kinase ThiD (EC 2.7.4.7)	SA_B3_14B.gbk	868245	869075	Hydroxymethylpyrimidine kinase (EC 2.7.1.49) @ Hydroxymethylpyrimidine phosphate kinase ThiD (EC 2.7.4.7)	98.68
SA_B1_4A.gbk	34259	35089	Hydroxymethylpyrimidine kinase (EC 2.7.1.49) @ Hydroxymethylpyrimidine phosphate kinase ThiD (EC 2.7.4.7)	SA_MRSA252.gbk	2252365	2253195	Hydroxymethylpyrimidine phosphate kinase ThiD (EC 2.7.4.7)	99.04
SA_B1_4A.gbk	34259	35089	Hydroxymethylpyrimidine kinase (EC 2.7.1.49) @ Hydroxymethylpyrimidine phosphate kinase ThiD (EC 2.7.4.7)	SA_B9_22D.gbk	1342233	1343063	Hydroxymethylpyrimidine kinase (EC 2.7.1.49) @ Hydroxymethylpyrimidine phosphate kinase ThiD (EC 2.7.4.7)	99.04
SA_B1_4A.gbk	34259	35089	Hydroxymethylpyrimidine kinase (EC 2.7.1.49) @ Hydroxymethylpyrimidine phosphate kinase ThiD (EC 2.7.4.7)	SA_Mu50.gbk	2224960	2225790	Hydroxymethylpyrimidine phosphate kinase ThiD (EC 2.7.4.7)	98.8
SA_B1_4A.gbk	34259	35089	Hydroxymethylpyrimidine kinase (EC 2.7.1.49) @ Hydroxymethylpyrimidine phosphate kinase ThiD (EC 2.7.4.7)	SA_B3_17D.gbk	159205	160035	Hydroxymethylpyrimidine kinase (EC 2.7.1.49) @ Hydroxymethylpyrimidine phosphate kinase ThiD (EC 2.7.4.7)	98.8
SA_B1_4A.gbk	34259	35089	Hydroxymethylpyrimidine kinase (EC 2.7.1.49) @ Hydroxymethylpyrimidine phosphate kinase ThiD (EC 2.7.4.7)	SA_B4_59C.gbk	2200018	2200848	Hydroxymethylpyrimidine kinase (EC 2.7.1.49) @ Hydroxymethylpyrimidine phosphate kinase ThiD (EC 2.7.4.7)	98.8
SA_B1_4A.gbk	34259	35089	Hydroxymethylpyrimidine kinase (EC 2.7.1.49) @ Hydroxymethylpyrimidine phosphate kinase ThiD (EC 2.7.4.7)	SA_B2_15A.gbk	2393961	2394791	Hydroxymethylpyrimidine kinase (EC 2.7.1.49) @ Hydroxymethylpyrimidine phosphate kinase ThiD (EC 2.7.4.7)	98.8
SA_B1_4A.gbk	34259	35089	Hydroxymethylpyrimidine kinase (EC 2.7.1.49) @ Hydroxymethylpyrimidine phosphate kinase ThiD (EC 2.7.4.7)	SA_JH1.gbk	1622	2452	Hydroxymethylpyrimidine phosphate kinase ThiD (EC 2.7.4.7)	98.8
SA_B1_4A.gbk	34259	35089	Hydroxymethylpyrimidine kinase (EC 2.7.1.49) @ Hydroxymethylpyrimidine phosphate kinase ThiD (EC 2.7.4.7)	SA_B6_55A.gbk	2148308	2149138	Hydroxymethylpyrimidine kinase (EC 2.7.1.49) @ Hydroxymethylpyrimidine phosphate kinase ThiD (EC 2.7.4.7)	98.68
SA_B1_4A.gbk	34259	35089	Hydroxymethylpyrimidine kinase (EC 2.7.1.49) @ Hydroxymethylpyrimidine phosphate kinase ThiD (EC 2.7.4.7)	SA_COL.gbk	2150000	2150830	Hydroxymethylpyrimidine phosphate kinase ThiD (EC 2.7.4.7)	99.16
SA_B1_4A.gbk	34259	35089	Hydroxymethylpyrimidine kinase (EC 2.7.1.49) @ Hydroxymethylpyrimidine phosphate kinase ThiD (EC 2.7.4.7)	SA_B2_7A.gbk	264766	265596	Hydroxymethylpyrimidine kinase (EC 2.7.1.49) @ Hydroxymethylpyrimidine phosphate kinase ThiD (EC 2.7.4.7)	100
SA_B1_4A.gbk	34259	35089	Hydroxymethylpyrimidine kinase (EC 2.7.1.49) @ Hydroxymethylpyrimidine phosphate kinase ThiD (EC 2.7.4.7)	SA_B8_13D.gbk	2728239	2729069	Hydroxymethylpyrimidine kinase (EC 2.7.1.49) @ Hydroxymethylpyrimidine phosphate kinase ThiD (EC 2.7.4.7)	98.8
SA_B1_4A.gbk	35082	35771	Thiaminase II (EC 3.5.99.2) involved in salvage of thiamin pyrimidine moiety	SA_B8_13D.gbk	2729062	2729751	Thiaminase II (EC 3.5.99.2) involved in salvage of thiamin pyrimidine moiety	95.8
SA_B1_4A.gbk	35082	35771	Thiaminase II (EC 3.5.99.2) involved in salvage of thiamin pyrimidine moiety	SA_B3_4A.gbk	2140709	2141398	Thiaminase II (EC 3.5.99.2) involved in salvage of thiamin pyrimidine moiety	100
SA_B1_4A.gbk	35082	35771	Thiaminase II (EC 3.5.99.2) involved in salvage of thiamin pyrimidine moiety	SA_COL.gbk	2150823	2151512	Thiaminase II (EC 3.5.99.2) involved in salvage of thiamin pyrimidine moiety	95.94
SA_B1_4A.gbk	35082	35771	Thiaminase II (EC 3.5.99.2) involved in salvage of thiamin pyrimidine moiety	SA_JH1.gbk	2445	3134	Thiaminase II (EC 3.5.99.2) involved in salvage of thiamin pyrimidine moiety	95.94
SA_B1_4A.gbk	35082	35771	Thiaminase II (EC 3.5.99.2) involved in salvage of thiamin pyrimidine moiety	SA_B2_7A.gbk	265589	266278	Thiaminase II (EC 3.5.99.2) involved in salvage of thiamin pyrimidine moiety	100
SA_B1_4A.gbk	35082	35771	Thiaminase II (EC 3.5.99.2) involved in salvage of thiamin pyrimidine moiety	SA_Mu50.gbk	2225783	2226472	Thiaminase II (EC 3.5.99.2) involved in salvage of thiamin pyrimidine moiety	95.94
SA_B1_4A.gbk	35082	35771	Thiaminase II (EC 3.5.99.2) involved in salvage of thiamin pyrimidine moiety	SA_B9_22D.gbk	1341551	1342240	Thiaminase II (EC 3.5.99.2) involved in salvage of thiamin pyrimidine moiety	95.94
SA_B1_4A.gbk	35082	35771	Thiaminase II (EC 3.5.99.2) involved in salvage of thiamin pyrimidine moiety	SA_B3_17D.gbk	160028	160717	Thiaminase II (EC 3.5.99.2) involved in salvage of thiamin pyrimidine moiety	95.8
SA_B1_4A.gbk	35082	35771	Thiaminase II (EC 3.5.99.2) involved in salvage of thiamin pyrimidine moiety	SA_B1_4A.gbk	35082	35771	Thiaminase II (EC 3.5.99.2) involved in salvage of thiamin pyrimidine moiety	100
SA_B1_4A.gbk	35082	35771	Thiaminase II (EC 3.5.99.2) involved in salvage of thiamin pyrimidine moiety	SA_B6_55A.gbk	2149131	2149820	Thiaminase II (EC 3.5.99.2) involved in salvage of thiamin pyrimidine moiety	93.62
SA_B1_4A.gbk	35082	35771	Thiaminase II (EC 3.5.99.2) involved in salvage of thiamin pyrimidine moiety	SA_B3_14B.gbk	867563	868252	Thiaminase II (EC 3.5.99.2) involved in salvage of thiamin pyrimidine moiety	93.62
SA_B1_4A.gbk	35082	35771	Thiaminase II (EC 3.5.99.2) involved in salvage of thiamin pyrimidine moiety	SA_MRSA252.gbk	2253188	2253877	Thiaminase II (EC 3.5.99.2) involved in salvage of thiamin pyrimidine moiety	93.77
SA_B1_4A.gbk	35082	35771	Thiaminase II (EC 3.5.99.2) involved in salvage of thiamin pyrimidine moiety	MW2.gbk	2175790	2176479	Thiaminase II (EC 3.5.99.2) involved in salvage of thiamin pyrimidine moiety	95.94
SA_B1_4A.gbk	35082	35771	Thiaminase II (EC 3.5.99.2) involved in salvage of thiamin pyrimidine moiety	SA_B4_59C.gbk	2200841	2201530	Thiaminase II (EC 3.5.99.2) involved in salvage of thiamin pyrimidine moiety	95.8
SA_B1_4A.gbk	35082	35771	Thiaminase II (EC 3.5.99.2) involved in salvage of thiamin pyrimidine moiety	SA_B2_15A.gbk	2394784	2395473	Thiaminase II (EC 3.5.99.2) involved in salvage of thiamin pyrimidine moiety	95.8
SA_B1_4A.gbk	35871	35996	FIG01107883: hypothetical protein	SA_B3_17D.gbk	160817	160942	FIG01107883: hypothetical protein	100
SA_B1_4A.gbk	35871	35996	FIG01107883: hypothetical protein	SA_B2_7A.gbk	266378	266503	FIG01107883: hypothetical protein	100
SA_B1_4A.gbk	35871	35996	FIG01107883: hypothetical protein	SA_B3_4A.gbk	2141498	2141623	FIG01107883: hypothetical protein	100
SA_B1_4A.gbk	35871	35996	FIG01107883: hypothetical protein	SA_B4_59C.gbk	2201630	2201755	FIG01107883: hypothetical protein	100
SA_B1_4A.gbk	35871	35996	FIG01107883: hypothetical protein	SA_B2_15A.gbk	2395573	2395698	FIG01107883: hypothetical protein	100
SA_B1_4A.gbk	35871	35996	FIG01107883: hypothetical protein	SA_B1_4A.gbk	35871	35996	FIG01107883: hypothetical protein	100
SA_B1_4A.gbk	35871	35996	FIG01107883: hypothetical protein	SA_B8_13D.gbk	2729851	2729976	FIG01107883: hypothetical protein	100
SA_B1_4A.gbk	36295	36990	SceD-like transglycosylase, biomarker for vancomycin-intermediate strains	SA_B3_4A.gbk	2141922	2142617	SceD-like transglycosylase, biomarker for vancomycin-intermediate strains	100
SA_B1_4A.gbk	36295	36990	SceD-like transglycosylase, biomarker for vancomycin-intermediate strains	SA_Mu50.gbk	2226859	2227554	SceD-like transglycosylase, biomarker for vancomycin-intermediate strains	100
SA_B1_4A.gbk	36295	36990	SceD-like transglycosylase, biomarker for vancomycin-intermediate strains	SA_MRSA252.gbk	2254402	2255097	SceD-like transglycosylase, biomarker for vancomycin-intermediate strains	98.85
SA_B1_4A.gbk	36295	36990	SceD-like transglycosylase, biomarker for vancomycin-intermediate strains	SA_B8_13D.gbk	2730138	2730833	SceD-like transglycosylase, biomarker for vancomycin-intermediate strains	100
SA_B1_4A.gbk	36295	36990	SceD-like transglycosylase, biomarker for vancomycin-intermediate strains	MW2.gbk	2177003	2177698	SceD-like transglycosylase, biomarker for vancomycin-intermediate strains	99.43
SA_B1_4A.gbk	36295	36990	SceD-like transglycosylase, biomarker for vancomycin-intermediate strains	SA_JH1.gbk	3521	4216	SceD-like transglycosylase, biomarker for vancomycin-intermediate strains	100
SA_B1_4A.gbk	36295	36990	SceD-like transglycosylase, biomarker for vancomycin-intermediate strains	SA_B3_17D.gbk	161104	161799	SceD-like transglycosylase, biomarker for vancomycin-intermediate strains	100
SA_B1_4A.gbk	36295	36990	SceD-like transglycosylase, biomarker for vancomycin-intermediate strains	SA_COL.gbk	2151898	2152593	SceD-like transglycosylase, biomarker for vancomycin-intermediate strains	99.28
SA_B1_4A.gbk	36295	36990	SceD-like transglycosylase, biomarker for vancomycin-intermediate strains	SA_B9_22D.gbk	1340332	1341027	SceD-like transglycosylase, biomarker for vancomycin-intermediate strains	99.43
SA_B1_4A.gbk	36295	36990	SceD-like transglycosylase, biomarker for vancomycin-intermediate strains	SA_B6_55A.gbk	2150207	2150902	SceD-like transglycosylase, biomarker for vancomycin-intermediate strains	98.99
SA_B1_4A.gbk	36295	36990	SceD-like transglycosylase, biomarker for vancomycin-intermediate strains	SA_B4_59C.gbk	2201917	2202612	SceD-like transglycosylase, biomarker for vancomycin-intermediate strains	100
SA_B1_4A.gbk	36295	36990	SceD-like transglycosylase, biomarker for vancomycin-intermediate strains	SA_B3_14B.gbk	866481	867176	SceD-like transglycosylase, biomarker for vancomycin-intermediate strains	98.99
SA_B1_4A.gbk	36295	36990	SceD-like transglycosylase, biomarker for vancomycin-intermediate strains	SA_B2_15A.gbk	2395860	2396555	SceD-like transglycosylase, biomarker for vancomycin-intermediate strains	100
SA_B1_4A.gbk	36295	36990	SceD-like transglycosylase, biomarker for vancomycin-intermediate strains	SA_B1_4A.gbk	36295	36990	SceD-like transglycosylase, biomarker for vancomycin-intermediate strains	100
SA_B1_4A.gbk	36295	36990	SceD-like transglycosylase, biomarker for vancomycin-intermediate strains	SA_B2_7A.gbk	266802	267497	SceD-like transglycosylase, biomarker for vancomycin-intermediate strains	100
SA_B1_4A.gbk	37379	37774	Single-stranded DNA-binding protein	SA_B4_59C.gbk	2203001	2203396	Single-stranded DNA-binding protein	100
SA_B1_4A.gbk	37379	37774	Single-stranded DNA-binding protein	SA_COL.gbk	2152982	2153377	Single-stranded DNA-binding protein	100
SA_B1_4A.gbk	37379	37774	Single-stranded DNA-binding protein	SA_B8_13D.gbk	2731222	2731617	Single-stranded DNA-binding protein	100
SA_B1_4A.gbk	37379	37774	Single-stranded DNA-binding protein	SA_B2_15A.gbk	2396944	2397339	Single-stranded DNA-binding protein	100
SA_B1_4A.gbk	37379	37774	Single-stranded DNA-binding protein	SA_MRSA252.gbk	2255486	2255881	Single-stranded DNA-binding protein	99.49
SA_B1_4A.gbk	37379	37774	Single-stranded DNA-binding protein	MW2.gbk	2178087	2178482	Single-stranded DNA-binding protein	99.75
SA_B1_4A.gbk	37379	37774	Single-stranded DNA-binding protein	SA_B2_7A.gbk	267886	268281	Single-stranded DNA-binding protein	100
SA_B1_4A.gbk	37379	37774	Single-stranded DNA-binding protein	SA_B9_22D.gbk	1339549	1339944	Single-stranded DNA-binding protein	100
SA_B1_4A.gbk	37379	37774	Single-stranded DNA-binding protein	SA_B6_55A.gbk	2151291	2151686	Single-stranded DNA-binding protein	99.75
SA_B1_4A.gbk	37379	37774	Single-stranded DNA-binding protein	SA_B1_4A.gbk	37379	37774	Single-stranded DNA-binding protein	100
SA_B1_4A.gbk	37379	37774	Single-stranded DNA-binding protein	SA_JH1.gbk	4605	5000	Single-stranded DNA-binding protein	100
SA_B1_4A.gbk	37379	37774	Single-stranded DNA-binding protein	SA_B3_17D.gbk	162188	162583	Single-stranded DNA-binding protein	100
SA_B1_4A.gbk	37379	37774	Single-stranded DNA-binding protein	SA_B3_14B.gbk	865697	866092	Single-stranded DNA-binding protein	99.75
SA_B1_4A.gbk	37379	37774	Single-stranded DNA-binding protein	SA_B3_4A.gbk	2143006	2143401	Single-stranded DNA-binding protein	100
SA_B1_4A.gbk	37379	37774	Single-stranded DNA-binding protein	SA_Mu50.gbk	2227943	2228338	Single-stranded DNA-binding protein	100
SA_B1_4A.gbk	37968	38408	Hypothetical protein SAV2097	SA_B9_22D.gbk	1338915	1339355	Hypothetical protein SAV2097	100
SA_B1_4A.gbk	37968	38408	Hypothetical protein SAV2097	SA_MRSA252.gbk	2256075	2256515	Hypothetical protein SAV2097	99.55
SA_B1_4A.gbk	37968	38408	Hypothetical protein SAV2097	SA_B6_55A.gbk	2151880	2152320	Hypothetical protein SAV2097	99.32
SA_B1_4A.gbk	37968	38408	Hypothetical protein SAV2097	MW2.gbk	2178676	2179116	Hypothetical protein SAV2097	100
SA_B1_4A.gbk	37968	38408	Hypothetical protein SAV2097	SA_COL.gbk	2153571	2154011	Hypothetical protein SAV2097	100
SA_B1_4A.gbk	37968	38408	Hypothetical protein SAV2097	SA_B2_7A.gbk	268475	268915	Hypothetical protein SAV2097	100
SA_B1_4A.gbk	37968	38408	Hypothetical protein SAV2097	SA_B3_17D.gbk	162777	163217	Hypothetical protein SAV2097	100
SA_B1_4A.gbk	37968	38408	Hypothetical protein SAV2097	SA_B8_13D.gbk	2731811	2732251	Hypothetical protein SAV2097	100
SA_B1_4A.gbk	37968	38408	Hypothetical protein SAV2097	SA_JH1.gbk	5194	5634	Hypothetical protein SAV2097	100
SA_B1_4A.gbk	37968	38408	Hypothetical protein SAV2097	SA_Mu50.gbk	2228532	2228972	Hypothetical protein SAV2097	100
SA_B1_4A.gbk	37968	38408	Hypothetical protein SAV2097	SA_B1_4A.gbk	37968	38408	Hypothetical protein SAV2097	100
SA_B1_4A.gbk	37968	38408	Hypothetical protein SAV2097	SA_B2_15A.gbk	2397533	2397973	Hypothetical protein SAV2097	100
SA_B1_4A.gbk	37968	38408	Hypothetical protein SAV2097	SA_B4_59C.gbk	2203590	2204030	Hypothetical protein SAV2097	100
SA_B1_4A.gbk	37968	38408	Hypothetical protein SAV2097	SA_B3_4A.gbk	2143595	2144035	Hypothetical protein SAV2097	100
SA_B1_4A.gbk	37968	38408	Hypothetical protein SAV2097	SA_B3_14B.gbk	865063	865503	Hypothetical protein SAV2097	99.32
SA_B1_4A.gbk	38467	38907	3-hydroxyacyl-[acyl-carrier-protein] dehydratase, FabZ form (EC 4.2.1.59)	MW2.gbk	2179174	2179614	(3R)-hydroxymyristoyl-[acyl carrier protein] dehydratase (EC 4.2.1.-)	100
SA_B1_4A.gbk	38467	38907	3-hydroxyacyl-[acyl-carrier-protein] dehydratase, FabZ form (EC 4.2.1.59)	SA_B3_4A.gbk	2144094	2144534	3-hydroxyacyl-[acyl-carrier-protein] dehydratase, FabZ form (EC 4.2.1.59)	100
SA_B1_4A.gbk	38467	38907	3-hydroxyacyl-[acyl-carrier-protein] dehydratase, FabZ form (EC 4.2.1.59)	SA_B4_59C.gbk	2204089	2204529	3-hydroxyacyl-[acyl-carrier-protein] dehydratase, FabZ form (EC 4.2.1.59)	100
SA_B1_4A.gbk	38467	38907	3-hydroxyacyl-[acyl-carrier-protein] dehydratase, FabZ form (EC 4.2.1.59)	SA_B2_7A.gbk	268974	269414	3-hydroxyacyl-[acyl-carrier-protein] dehydratase, FabZ form (EC 4.2.1.59)	100
SA_B1_4A.gbk	38467	38907	3-hydroxyacyl-[acyl-carrier-protein] dehydratase, FabZ form (EC 4.2.1.59)	SA_B1_4A.gbk	38467	38907	3-hydroxyacyl-[acyl-carrier-protein] dehydratase, FabZ form (EC 4.2.1.59)	100
SA_B1_4A.gbk	38467	38907	3-hydroxyacyl-[acyl-carrier-protein] dehydratase, FabZ form (EC 4.2.1.59)	SA_COL.gbk	2154070	2154510	(3R)-hydroxymyristoyl-[acyl carrier protein] dehydratase (EC 4.2.1.-)	99.77
SA_B1_4A.gbk	38467	38907	3-hydroxyacyl-[acyl-carrier-protein] dehydratase, FabZ form (EC 4.2.1.59)	SA_JH1.gbk	5693	6133	(3R)-hydroxymyristoyl-[acyl carrier protein] dehydratase (EC 4.2.1.-)	100
SA_B1_4A.gbk	38467	38907	3-hydroxyacyl-[acyl-carrier-protein] dehydratase, FabZ form (EC 4.2.1.59)	SA_B6_55A.gbk	2152377	2152817	3-hydroxyacyl-[acyl-carrier-protein] dehydratase, FabZ form (EC 4.2.1.59)	99.55
SA_B1_4A.gbk	38467	38907	3-hydroxyacyl-[acyl-carrier-protein] dehydratase, FabZ form (EC 4.2.1.59)	SA_B3_17D.gbk	163276	163716	3-hydroxyacyl-[acyl-carrier-protein] dehydratase, FabZ form (EC 4.2.1.59)	100
SA_B1_4A.gbk	38467	38907	3-hydroxyacyl-[acyl-carrier-protein] dehydratase, FabZ form (EC 4.2.1.59)	SA_B9_22D.gbk	1338416	1338856	3-hydroxyacyl-[acyl-carrier-protein] dehydratase, FabZ form (EC 4.2.1.59)	100
SA_B1_4A.gbk	38467	38907	3-hydroxyacyl-[acyl-carrier-protein] dehydratase, FabZ form (EC 4.2.1.59)	SA_B2_15A.gbk	2398032	2398472	3-hydroxyacyl-[acyl-carrier-protein] dehydratase, FabZ form (EC 4.2.1.59)	100
SA_B1_4A.gbk	38467	38907	3-hydroxyacyl-[acyl-carrier-protein] dehydratase, FabZ form (EC 4.2.1.59)	SA_B3_14B.gbk	864566	865006	3-hydroxyacyl-[acyl-carrier-protein] dehydratase, FabZ form (EC 4.2.1.59)	99.55
SA_B1_4A.gbk	38467	38907	3-hydroxyacyl-[acyl-carrier-protein] dehydratase, FabZ form (EC 4.2.1.59)	SA_B8_13D.gbk	2732310	2732750	3-hydroxyacyl-[acyl-carrier-protein] dehydratase, FabZ form (EC 4.2.1.59)	100
SA_B1_4A.gbk	38467	38907	3-hydroxyacyl-[acyl-carrier-protein] dehydratase, FabZ form (EC 4.2.1.59)	SA_MRSA252.gbk	2256572	2257012	(3R)-hydroxymyristoyl-[acyl carrier protein] dehydratase (EC 4.2.1.-)	99.32
SA_B1_4A.gbk	38467	38907	3-hydroxyacyl-[acyl-carrier-protein] dehydratase, FabZ form (EC 4.2.1.59)	SA_Mu50.gbk	2229031	2229471	(3R)-hydroxymyristoyl-[acyl carrier protein] dehydratase (EC 4.2.1.-)	100
SA_B1_4A.gbk	38941	40206	UDP-N-acetylglucosamine 1-carboxyvinyltransferase (EC 2.5.1.7)	SA_B1_4A.gbk	38941	40206	UDP-N-acetylglucosamine 1-carboxyvinyltransferase (EC 2.5.1.7)	100
SA_B1_4A.gbk	38941	40206	UDP-N-acetylglucosamine 1-carboxyvinyltransferase (EC 2.5.1.7)	SA_B6_55A.gbk	2152851	2154116	UDP-N-acetylglucosamine 1-carboxyvinyltransferase (EC 2.5.1.7)	97.08
SA_B1_4A.gbk	38941	40206	UDP-N-acetylglucosamine 1-carboxyvinyltransferase (EC 2.5.1.7)	SA_B4_59C.gbk	2204563	2205828	UDP-N-acetylglucosamine 1-carboxyvinyltransferase (EC 2.5.1.7)	99.61
SA_B1_4A.gbk	38941	40206	UDP-N-acetylglucosamine 1-carboxyvinyltransferase (EC 2.5.1.7)	SA_B2_7A.gbk	269448	270713	UDP-N-acetylglucosamine 1-carboxyvinyltransferase (EC 2.5.1.7)	100
SA_B1_4A.gbk	38941	40206	UDP-N-acetylglucosamine 1-carboxyvinyltransferase (EC 2.5.1.7)	SA_B3_14B.gbk	863267	864532	UDP-N-acetylglucosamine 1-carboxyvinyltransferase (EC 2.5.1.7)	97
SA_B1_4A.gbk	38941	40206	UDP-N-acetylglucosamine 1-carboxyvinyltransferase (EC 2.5.1.7)	SA_B9_22D.gbk	1337117	1338382	UDP-N-acetylglucosamine 1-carboxyvinyltransferase (EC 2.5.1.7)	99.84
SA_B1_4A.gbk	38941	40206	UDP-N-acetylglucosamine 1-carboxyvinyltransferase (EC 2.5.1.7)	SA_B3_4A.gbk	2144568	2145833	UDP-N-acetylglucosamine 1-carboxyvinyltransferase (EC 2.5.1.7)	100
SA_B1_4A.gbk	38941	40206	UDP-N-acetylglucosamine 1-carboxyvinyltransferase (EC 2.5.1.7)	SA_JH1.gbk	6167	7432	UDP-N-acetylglucosamine 1-carboxyvinyltransferase (EC 2.5.1.7)	99.61
SA_B1_4A.gbk	38941	40206	UDP-N-acetylglucosamine 1-carboxyvinyltransferase (EC 2.5.1.7)	SA_B8_13D.gbk	2732784	2734049	UDP-N-acetylglucosamine 1-carboxyvinyltransferase (EC 2.5.1.7)	99.61
SA_B1_4A.gbk	38941	40206	UDP-N-acetylglucosamine 1-carboxyvinyltransferase (EC 2.5.1.7)	SA_MRSA252.gbk	2257046	2258311	UDP-N-acetylglucosamine 1-carboxyvinyltransferase (EC 2.5.1.7)	97
SA_B1_4A.gbk	38941	40206	UDP-N-acetylglucosamine 1-carboxyvinyltransferase (EC 2.5.1.7)	MW2.gbk	2179648	2180913	UDP-N-acetylglucosamine 1-carboxyvinyltransferase (EC 2.5.1.7)	99.76
SA_B1_4A.gbk	38941	40206	UDP-N-acetylglucosamine 1-carboxyvinyltransferase (EC 2.5.1.7)	SA_Mu50.gbk	2229665	2230816	UDP-N-acetylglucosamine 1-carboxyvinyltransferase (EC 2.5.1.7) # truncated	99.55
SA_B1_4A.gbk	38941	40206	UDP-N-acetylglucosamine 1-carboxyvinyltransferase (EC 2.5.1.7)	SA_B2_15A.gbk	2398506	2399771	UDP-N-acetylglucosamine 1-carboxyvinyltransferase (EC 2.5.1.7)	99.61
SA_B1_4A.gbk	38941	40206	UDP-N-acetylglucosamine 1-carboxyvinyltransferase (EC 2.5.1.7)	SA_B3_17D.gbk	163750	165015	UDP-N-acetylglucosamine 1-carboxyvinyltransferase (EC 2.5.1.7)	99.61
SA_B1_4A.gbk	38941	40206	UDP-N-acetylglucosamine 1-carboxyvinyltransferase (EC 2.5.1.7)	SA_COL.gbk	2154544	2155809	UDP-N-acetylglucosamine 1-carboxyvinyltransferase (EC 2.5.1.7)	99.84
SA_B1_4A.gbk	38941	40206	UDP-N-acetylglucosamine 1-carboxyvinyltransferase (EC 2.5.1.7)	SA_Mu50.gbk	2229505	2229711	UDP-N-acetylglucosamine 1-carboxyvinyltransferase (EC 2.5.1.7)	99.03
SA_B1_4A.gbk	40317	40550	Uncharacterized membrane protein YwzB	SA_B8_13D.gbk	2734160	2734393	Uncharacterized membrane protein YwzB	100
SA_B1_4A.gbk	40317	40550	Uncharacterized membrane protein YwzB	SA_B2_7A.gbk	270824	271057	Uncharacterized membrane protein YwzB	100
SA_B1_4A.gbk	40317	40550	Uncharacterized membrane protein YwzB	SA_B4_59C.gbk	2205939	2206172	Uncharacterized membrane protein YwzB	100
SA_B1_4A.gbk	40317	40550	Uncharacterized membrane protein YwzB	MW2.gbk	2181024	2181257	FIG01108512: hypothetical protein	100
SA_B1_4A.gbk	40317	40550	Uncharacterized membrane protein YwzB	SA_B2_15A.gbk	2399882	2400115	Uncharacterized membrane protein YwzB	100
SA_B1_4A.gbk	40317	40550	Uncharacterized membrane protein YwzB	SA_B1_4A.gbk	40317	40550	Uncharacterized membrane protein YwzB	100
SA_B1_4A.gbk	40317	40550	Uncharacterized membrane protein YwzB	SA_Mu50.gbk	2230882	2231115	FIG01108512: hypothetical protein	100
SA_B1_4A.gbk	40317	40550	Uncharacterized membrane protein YwzB	SA_JH1.gbk	7543	7776	FIG01108512: hypothetical protein	100
SA_B1_4A.gbk	40317	40550	Uncharacterized membrane protein YwzB	SA_B3_14B.gbk	862923	863156	Uncharacterized membrane protein YwzB	100
SA_B1_4A.gbk	40317	40550	Uncharacterized membrane protein YwzB	SA_B9_22D.gbk	1336773	1337006	Uncharacterized membrane protein YwzB	100
SA_B1_4A.gbk	40317	40550	Uncharacterized membrane protein YwzB	SA_MRSA252.gbk	2258422	2258655	FIG01108512: hypothetical protein	99.57
SA_B1_4A.gbk	40317	40550	Uncharacterized membrane protein YwzB	SA_B3_4A.gbk	2145944	2146177	Uncharacterized membrane protein YwzB	100
SA_B1_4A.gbk	40317	40550	Uncharacterized membrane protein YwzB	SA_B6_55A.gbk	2154227	2154460	Uncharacterized membrane protein YwzB	100
SA_B1_4A.gbk	40317	40550	Uncharacterized membrane protein YwzB	SA_COL.gbk	2155920	2156153	FIG01108512: hypothetical protein	100
SA_B1_4A.gbk	40317	40550	Uncharacterized membrane protein YwzB	SA_B3_17D.gbk	165126	165359	Uncharacterized membrane protein YwzB	100
SA_B1_4A.gbk	41110	41514	ATP synthase epsilon chain (EC 3.6.3.14)	SA_B9_22D.gbk	1335807	1336211	ATP synthase epsilon chain (EC 3.6.3.14)	100
SA_B1_4A.gbk	41110	41514	ATP synthase epsilon chain (EC 3.6.3.14)	MW2.gbk	2181819	2182223	ATP synthase epsilon chain (EC 3.6.3.14)	100
SA_B1_4A.gbk	41110	41514	ATP synthase epsilon chain (EC 3.6.3.14)	SA_B8_13D.gbk	2734955	2735359	ATP synthase epsilon chain (EC 3.6.3.14)	100
SA_B1_4A.gbk	41110	41514	ATP synthase epsilon chain (EC 3.6.3.14)	SA_MRSA252.gbk	2259534	2259938	ATP synthase epsilon chain (EC 3.6.3.14)	99.75
SA_B1_4A.gbk	41110	41514	ATP synthase epsilon chain (EC 3.6.3.14)	SA_Mu50.gbk	2231677	2232081	ATP synthase epsilon chain (EC 3.6.3.14)	100
SA_B1_4A.gbk	41110	41514	ATP synthase epsilon chain (EC 3.6.3.14)	SA_JH1.gbk	8338	8742	ATP synthase epsilon chain (EC 3.6.3.14)	100
SA_B1_4A.gbk	41110	41514	ATP synthase epsilon chain (EC 3.6.3.14)	SA_B2_15A.gbk	2400677	2401081	ATP synthase epsilon chain (EC 3.6.3.14)	100
SA_B1_4A.gbk	41110	41514	ATP synthase epsilon chain (EC 3.6.3.14)	SA_COL.gbk	2156715	2157119	ATP synthase epsilon chain (EC 3.6.3.14)	100
SA_B1_4A.gbk	41110	41514	ATP synthase epsilon chain (EC 3.6.3.14)	SA_B1_4A.gbk	41110	41514	ATP synthase epsilon chain (EC 3.6.3.14)	100
SA_B1_4A.gbk	41110	41514	ATP synthase epsilon chain (EC 3.6.3.14)	SA_B2_7A.gbk	271617	272021	ATP synthase epsilon chain (EC 3.6.3.14)	100
SA_B1_4A.gbk	41110	41514	ATP synthase epsilon chain (EC 3.6.3.14)	SA_B3_14B.gbk	861866	862270	ATP synthase epsilon chain (EC 3.6.3.14)	100
SA_B1_4A.gbk	41110	41514	ATP synthase epsilon chain (EC 3.6.3.14)	SA_B6_55A.gbk	2155113	2155517	ATP synthase epsilon chain (EC 3.6.3.14)	100
SA_B1_4A.gbk	41110	41514	ATP synthase epsilon chain (EC 3.6.3.14)	SA_B3_4A.gbk	2146737	2147141	ATP synthase epsilon chain (EC 3.6.3.14)	100
SA_B1_4A.gbk	41110	41514	ATP synthase epsilon chain (EC 3.6.3.14)	SA_B4_59C.gbk	2206734	2207138	ATP synthase epsilon chain (EC 3.6.3.14)	100
SA_B1_4A.gbk	41110	41514	ATP synthase epsilon chain (EC 3.6.3.14)	SA_B3_17D.gbk	165921	166325	ATP synthase epsilon chain (EC 3.6.3.14)	100
SA_B1_4A.gbk	41534	42946	ATP synthase beta chain (EC 3.6.3.14)	SA_B1_4A.gbk	41534	42946	ATP synthase beta chain (EC 3.6.3.14)	100
SA_B1_4A.gbk	41534	42946	ATP synthase beta chain (EC 3.6.3.14)	SA_COL.gbk	2157139	2158551	ATP synthase beta chain (EC 3.6.3.14)	99.93
SA_B1_4A.gbk	41534	42946	ATP synthase beta chain (EC 3.6.3.14)	SA_B9_22D.gbk	1334375	1335787	ATP synthase beta chain (EC 3.6.3.14)	99.79
SA_B1_4A.gbk	41534	42946	ATP synthase beta chain (EC 3.6.3.14)	SA_B4_59C.gbk	2207158	2208570	ATP synthase beta chain (EC 3.6.3.14)	99.72
SA_B1_4A.gbk	41534	42946	ATP synthase beta chain (EC 3.6.3.14)	SA_Mu50.gbk	2232101	2233513	ATP synthase beta chain (EC 3.6.3.14)	99.79
SA_B1_4A.gbk	41534	42946	ATP synthase beta chain (EC 3.6.3.14)	SA_B3_14B.gbk	860434	861846	ATP synthase beta chain (EC 3.6.3.14)	99.79
SA_B1_4A.gbk	41534	42946	ATP synthase beta chain (EC 3.6.3.14)	SA_MRSA252.gbk	2259958	2261370	ATP synthase beta chain (EC 3.6.3.14)	99.65
SA_B1_4A.gbk	41534	42946	ATP synthase beta chain (EC 3.6.3.14)	SA_JH1.gbk	8762	10174	ATP synthase beta chain (EC 3.6.3.14)	99.79
SA_B1_4A.gbk	41534	42946	ATP synthase beta chain (EC 3.6.3.14)	SA_B3_17D.gbk	166345	167757	ATP synthase beta chain (EC 3.6.3.14)	99.72
SA_B1_4A.gbk	41534	42946	ATP synthase beta chain (EC 3.6.3.14)	SA_B2_7A.gbk	272041	273453	ATP synthase beta chain (EC 3.6.3.14)	100
SA_B1_4A.gbk	41534	42946	ATP synthase beta chain (EC 3.6.3.14)	SA_B8_13D.gbk	2735379	2736791	ATP synthase beta chain (EC 3.6.3.14)	99.72
SA_B1_4A.gbk	41534	42946	ATP synthase beta chain (EC 3.6.3.14)	SA_B3_4A.gbk	2147161	2148573	ATP synthase beta chain (EC 3.6.3.14)	100
SA_B1_4A.gbk	41534	42946	ATP synthase beta chain (EC 3.6.3.14)	MW2.gbk	2182243	2183655	ATP synthase beta chain (EC 3.6.3.14)	100
SA_B1_4A.gbk	41534	42946	ATP synthase beta chain (EC 3.6.3.14)	SA_B2_15A.gbk	2401101	2402513	ATP synthase beta chain (EC 3.6.3.14)	99.72
SA_B1_4A.gbk	41534	42946	ATP synthase beta chain (EC 3.6.3.14)	SA_B6_55A.gbk	2155537	2156949	ATP synthase beta chain (EC 3.6.3.14)	99.79
SA_B1_4A.gbk	42968	43834	ATP synthase gamma chain (EC 3.6.3.14)	SA_B3_14B.gbk	859546	860412	ATP synthase gamma chain (EC 3.6.3.14)	99.54
SA_B1_4A.gbk	42968	43834	ATP synthase gamma chain (EC 3.6.3.14)	SA_COL.gbk	2158573	2159439	ATP synthase gamma chain (EC 3.6.3.14)	99.77
SA_B1_4A.gbk	42968	43834	ATP synthase gamma chain (EC 3.6.3.14)	SA_B3_17D.gbk	167779	168645	ATP synthase gamma chain (EC 3.6.3.14)	99.77
SA_B1_4A.gbk	42968	43834	ATP synthase gamma chain (EC 3.6.3.14)	SA_MRSA252.gbk	2261392	2262258	ATP synthase gamma chain (EC 3.6.3.14)	99.65
SA_B1_4A.gbk	42968	43834	ATP synthase gamma chain (EC 3.6.3.14)	SA_B1_4A.gbk	42968	43834	ATP synthase gamma chain (EC 3.6.3.14)	100
SA_B1_4A.gbk	42968	43834	ATP synthase gamma chain (EC 3.6.3.14)	SA_B4_59C.gbk	2208592	2209458	ATP synthase gamma chain (EC 3.6.3.14)	99.77
SA_B1_4A.gbk	42968	43834	ATP synthase gamma chain (EC 3.6.3.14)	SA_B9_22D.gbk	1333487	1334353	ATP synthase gamma chain (EC 3.6.3.14)	99.65
SA_B1_4A.gbk	42968	43834	ATP synthase gamma chain (EC 3.6.3.14)	MW2.gbk	2183677	2184543	ATP synthase gamma chain (EC 3.6.3.14)	99.77
SA_B1_4A.gbk	42968	43834	ATP synthase gamma chain (EC 3.6.3.14)	SA_B3_4A.gbk	2148595	2149461	ATP synthase gamma chain (EC 3.6.3.14)	100
SA_B1_4A.gbk	42968	43834	ATP synthase gamma chain (EC 3.6.3.14)	SA_B2_7A.gbk	273475	274341	ATP synthase gamma chain (EC 3.6.3.14)	100
SA_B1_4A.gbk	42968	43834	ATP synthase gamma chain (EC 3.6.3.14)	SA_Mu50.gbk	2233535	2234401	ATP synthase gamma chain (EC 3.6.3.14)	99.77
SA_B1_4A.gbk	42968	43834	ATP synthase gamma chain (EC 3.6.3.14)	SA_B8_13D.gbk	2736813	2737679	ATP synthase gamma chain (EC 3.6.3.14)	99.77
SA_B1_4A.gbk	42968	43834	ATP synthase gamma chain (EC 3.6.3.14)	SA_B2_15A.gbk	2402535	2403401	ATP synthase gamma chain (EC 3.6.3.14)	99.77
SA_B1_4A.gbk	42968	43834	ATP synthase gamma chain (EC 3.6.3.14)	SA_B6_55A.gbk	2156971	2157837	ATP synthase gamma chain (EC 3.6.3.14)	99.54
SA_B1_4A.gbk	42968	43834	ATP synthase gamma chain (EC 3.6.3.14)	SA_JH1.gbk	10196	11062	ATP synthase gamma chain (EC 3.6.3.14)	99.77
SA_B1_4A.gbk	43865	45373	ATP synthase alpha chain (EC 3.6.3.14)	SA_B3_4A.gbk	2149492	2151000	ATP synthase alpha chain (EC 3.6.3.14)	100
SA_B1_4A.gbk	43865	45373	ATP synthase alpha chain (EC 3.6.3.14)	SA_B8_13D.gbk	2737710	2739218	ATP synthase alpha chain (EC 3.6.3.14)	99.67
SA_B1_4A.gbk	43865	45373	ATP synthase alpha chain (EC 3.6.3.14)	SA_B3_17D.gbk	168676	170184	ATP synthase alpha chain (EC 3.6.3.14)	99.67
SA_B1_4A.gbk	43865	45373	ATP synthase alpha chain (EC 3.6.3.14)	SA_B2_7A.gbk	274372	275880	ATP synthase alpha chain (EC 3.6.3.14)	100
SA_B1_4A.gbk	43865	45373	ATP synthase alpha chain (EC 3.6.3.14)	SA_B1_4A.gbk	43865	45373	ATP synthase alpha chain (EC 3.6.3.14)	100
SA_B1_4A.gbk	43865	45373	ATP synthase alpha chain (EC 3.6.3.14)	SA_B2_15A.gbk	2403432	2404940	ATP synthase alpha chain (EC 3.6.3.14)	99.67
SA_B1_4A.gbk	43865	45373	ATP synthase alpha chain (EC 3.6.3.14)	SA_B6_55A.gbk	2157868	2159376	ATP synthase alpha chain (EC 3.6.3.14)	99.8
SA_B1_4A.gbk	43865	45373	ATP synthase alpha chain (EC 3.6.3.14)	MW2.gbk	2184574	2186082	ATP synthase alpha chain (EC 3.6.3.14)	99.8
SA_B1_4A.gbk	43865	45373	ATP synthase alpha chain (EC 3.6.3.14)	SA_Mu50.gbk	2234432	2235940	ATP synthase alpha chain (EC 3.6.3.14)	99.73
SA_B1_4A.gbk	43865	45373	ATP synthase alpha chain (EC 3.6.3.14)	SA_B3_14B.gbk	858007	859515	ATP synthase alpha chain (EC 3.6.3.14)	99.8
SA_B1_4A.gbk	43865	45373	ATP synthase alpha chain (EC 3.6.3.14)	SA_B9_22D.gbk	1331948	1333456	ATP synthase alpha chain (EC 3.6.3.14)	99.93
SA_B1_4A.gbk	43865	45373	ATP synthase alpha chain (EC 3.6.3.14)	SA_COL.gbk	2159470	2160978	ATP synthase alpha chain (EC 3.6.3.14)	99.87
SA_B1_4A.gbk	43865	45373	ATP synthase alpha chain (EC 3.6.3.14)	SA_JH1.gbk	11093	12601	ATP synthase alpha chain (EC 3.6.3.14)	99.73
SA_B1_4A.gbk	43865	45373	ATP synthase alpha chain (EC 3.6.3.14)	SA_B4_59C.gbk	2209489	2210997	ATP synthase alpha chain (EC 3.6.3.14)	99.67
SA_B1_4A.gbk	43865	45373	ATP synthase alpha chain (EC 3.6.3.14)	SA_MRSA252.gbk	2262289	2263797	ATP synthase alpha chain (EC 3.6.3.14)	99.87
SA_B1_4A.gbk	45395	45934	ATP synthase delta chain (EC 3.6.3.14)	SA_B3_4A.gbk	2151022	2151561	ATP synthase delta chain (EC 3.6.3.14)	100
SA_B1_4A.gbk	45395	45934	ATP synthase delta chain (EC 3.6.3.14)	SA_COL.gbk	2161000	2161539	ATP synthase delta chain (EC 3.6.3.14)	99.81
SA_B1_4A.gbk	45395	45934	ATP synthase delta chain (EC 3.6.3.14)	SA_B9_22D.gbk	1331387	1331926	ATP synthase delta chain (EC 3.6.3.14)	100
SA_B1_4A.gbk	45395	45934	ATP synthase delta chain (EC 3.6.3.14)	SA_B4_59C.gbk	2211019	2211558	ATP synthase delta chain (EC 3.6.3.14)	100
SA_B1_4A.gbk	45395	45934	ATP synthase delta chain (EC 3.6.3.14)	SA_B1_4A.gbk	45395	45934	ATP synthase delta chain (EC 3.6.3.14)	100
SA_B1_4A.gbk	45395	45934	ATP synthase delta chain (EC 3.6.3.14)	SA_MRSA252.gbk	2263819	2264358	ATP synthase delta chain (EC 3.6.3.14)	99.44
SA_B1_4A.gbk	45395	45934	ATP synthase delta chain (EC 3.6.3.14)	SA_B6_55A.gbk	2159398	2159937	ATP synthase delta chain (EC 3.6.3.14)	99.63
SA_B1_4A.gbk	45395	45934	ATP synthase delta chain (EC 3.6.3.14)	SA_B8_13D.gbk	2739240	2739779	ATP synthase delta chain (EC 3.6.3.14)	100
SA_B1_4A.gbk	45395	45934	ATP synthase delta chain (EC 3.6.3.14)	SA_B2_15A.gbk	2404962	2405501	ATP synthase delta chain (EC 3.6.3.14)	100
SA_B1_4A.gbk	45395	45934	ATP synthase delta chain (EC 3.6.3.14)	SA_JH1.gbk	12623	13162	ATP synthase delta chain (EC 3.6.3.14)	100
SA_B1_4A.gbk	45395	45934	ATP synthase delta chain (EC 3.6.3.14)	MW2.gbk	2186104	2186643	ATP synthase delta chain (EC 3.6.3.14)	100
SA_B1_4A.gbk	45395	45934	ATP synthase delta chain (EC 3.6.3.14)	SA_B3_14B.gbk	857446	857985	ATP synthase delta chain (EC 3.6.3.14)	99.63
SA_B1_4A.gbk	45395	45934	ATP synthase delta chain (EC 3.6.3.14)	SA_B2_7A.gbk	275902	276441	ATP synthase delta chain (EC 3.6.3.14)	100
SA_B1_4A.gbk	45395	45934	ATP synthase delta chain (EC 3.6.3.14)	SA_Mu50.gbk	2235962	2236501	ATP synthase delta chain (EC 3.6.3.14)	100
SA_B1_4A.gbk	45395	45934	ATP synthase delta chain (EC 3.6.3.14)	SA_B3_17D.gbk	170206	170745	ATP synthase delta chain (EC 3.6.3.14)	100
SA_B1_4A.gbk	45934	46455	ATP synthase F0 sector subunit b (EC 3.6.3.14)	SA_B3_17D.gbk	170745	171266	ATP synthase F0 sector subunit b (EC 3.6.3.14)	100
SA_B1_4A.gbk	45934	46455	ATP synthase F0 sector subunit b (EC 3.6.3.14)	SA_B3_4A.gbk	2151561	2152082	ATP synthase F0 sector subunit b (EC 3.6.3.14)	100
SA_B1_4A.gbk	45934	46455	ATP synthase F0 sector subunit b (EC 3.6.3.14)	MW2.gbk	2186643	2187164	ATP synthase B chain (EC 3.6.3.14)	100
SA_B1_4A.gbk	45934	46455	ATP synthase F0 sector subunit b (EC 3.6.3.14)	SA_B2_15A.gbk	2405501	2406022	ATP synthase F0 sector subunit b (EC 3.6.3.14)	100
SA_B1_4A.gbk	45934	46455	ATP synthase F0 sector subunit b (EC 3.6.3.14)	SA_COL.gbk	2161539	2162060	ATP synthase B chain (EC 3.6.3.14)	100
SA_B1_4A.gbk	45934	46455	ATP synthase F0 sector subunit b (EC 3.6.3.14)	SA_B2_7A.gbk	276441	276962	ATP synthase F0 sector subunit b (EC 3.6.3.14)	100
SA_B1_4A.gbk	45934	46455	ATP synthase F0 sector subunit b (EC 3.6.3.14)	SA_B3_14B.gbk	856925	857446	ATP synthase F0 sector subunit b (EC 3.6.3.14)	100
SA_B1_4A.gbk	45934	46455	ATP synthase F0 sector subunit b (EC 3.6.3.14)	SA_B4_59C.gbk	2211558	2212079	ATP synthase F0 sector subunit b (EC 3.6.3.14)	100
SA_B1_4A.gbk	45934	46455	ATP synthase F0 sector subunit b (EC 3.6.3.14)	SA_B6_55A.gbk	2159937	2160458	ATP synthase F0 sector subunit b (EC 3.6.3.14)	100
SA_B1_4A.gbk	45934	46455	ATP synthase F0 sector subunit b (EC 3.6.3.14)	SA_MRSA252.gbk	2264358	2264879	ATP synthase B chain (EC 3.6.3.14)	99.62
SA_B1_4A.gbk	45934	46455	ATP synthase F0 sector subunit b (EC 3.6.3.14)	SA_B8_13D.gbk	2739779	2740300	ATP synthase F0 sector subunit b (EC 3.6.3.14)	100
SA_B1_4A.gbk	45934	46455	ATP synthase F0 sector subunit b (EC 3.6.3.14)	SA_Mu50.gbk	2236501	2237022	ATP synthase B chain (EC 3.6.3.14)	100
SA_B1_4A.gbk	45934	46455	ATP synthase F0 sector subunit b (EC 3.6.3.14)	SA_B9_22D.gbk	1330866	1331387	ATP synthase F0 sector subunit b (EC 3.6.3.14)	100
SA_B1_4A.gbk	45934	46455	ATP synthase F0 sector subunit b (EC 3.6.3.14)	SA_B1_4A.gbk	45934	46455	ATP synthase F0 sector subunit b (EC 3.6.3.14)	100
SA_B1_4A.gbk	45934	46455	ATP synthase F0 sector subunit b (EC 3.6.3.14)	SA_JH1.gbk	13162	13683	ATP synthase B chain (EC 3.6.3.14)	100
SA_B1_4A.gbk	46652	46864	ATP synthase F0 sector subunit c (EC 3.6.3.14)	SA_B3_14B.gbk	856515	856727	ATP synthase F0 sector subunit c (EC 3.6.3.14)	100
SA_B1_4A.gbk	46652	46864	ATP synthase F0 sector subunit c (EC 3.6.3.14)	SA_B1_4A.gbk	46652	46864	ATP synthase F0 sector subunit c (EC 3.6.3.14)	100
SA_B1_4A.gbk	46652	46864	ATP synthase F0 sector subunit c (EC 3.6.3.14)	SA_JH1.gbk	13881	14093	ATP synthase C chain (EC 3.6.3.14)	100
SA_B1_4A.gbk	46652	46864	ATP synthase F0 sector subunit c (EC 3.6.3.14)	SA_B8_13D.gbk	2740498	2740710	ATP synthase F0 sector subunit c (EC 3.6.3.14)	100
SA_B1_4A.gbk	46652	46864	ATP synthase F0 sector subunit c (EC 3.6.3.14)	SA_B6_55A.gbk	2160656	2160868	ATP synthase F0 sector subunit c (EC 3.6.3.14)	100
SA_B1_4A.gbk	46652	46864	ATP synthase F0 sector subunit c (EC 3.6.3.14)	SA_COL.gbk	2162258	2162470	ATP synthase C chain (EC 3.6.3.14)	100
SA_B1_4A.gbk	46652	46864	ATP synthase F0 sector subunit c (EC 3.6.3.14)	SA_B3_4A.gbk	2152279	2152491	ATP synthase F0 sector subunit c (EC 3.6.3.14)	100
SA_B1_4A.gbk	46652	46864	ATP synthase F0 sector subunit c (EC 3.6.3.14)	SA_MRSA252.gbk	2265078	2265290	ATP synthase C chain (EC 3.6.3.14)	100
SA_B1_4A.gbk	46652	46864	ATP synthase F0 sector subunit c (EC 3.6.3.14)	SA_B9_22D.gbk	1330456	1330668	ATP synthase F0 sector subunit c (EC 3.6.3.14)	99.53
SA_B1_4A.gbk	46652	46864	ATP synthase F0 sector subunit c (EC 3.6.3.14)	MW2.gbk	2187361	2187573	ATP synthase C chain (EC 3.6.3.14)	100
SA_B1_4A.gbk	46652	46864	ATP synthase F0 sector subunit c (EC 3.6.3.14)	SA_Mu50.gbk	2237220	2237432	ATP synthase C chain (EC 3.6.3.14)	100
SA_B1_4A.gbk	46652	46864	ATP synthase F0 sector subunit c (EC 3.6.3.14)	SA_B4_59C.gbk	2212277	2212489	ATP synthase F0 sector subunit c (EC 3.6.3.14)	100
SA_B1_4A.gbk	46652	46864	ATP synthase F0 sector subunit c (EC 3.6.3.14)	SA_B2_7A.gbk	277159	277371	ATP synthase F0 sector subunit c (EC 3.6.3.14)	100
SA_B1_4A.gbk	46652	46864	ATP synthase F0 sector subunit c (EC 3.6.3.14)	SA_B2_15A.gbk	2406220	2406432	ATP synthase F0 sector subunit c (EC 3.6.3.14)	100
SA_B1_4A.gbk	46652	46864	ATP synthase F0 sector subunit c (EC 3.6.3.14)	SA_B3_17D.gbk	171464	171676	ATP synthase F0 sector subunit c (EC 3.6.3.14)	100
SA_B1_4A.gbk	46907	47635	ATP synthase F0 sector subunit a (EC 3.6.3.14)	SA_B3_4A.gbk	2152534	2153262	ATP synthase F0 sector subunit a (EC 3.6.3.14)	100
SA_B1_4A.gbk	46907	47635	ATP synthase F0 sector subunit a (EC 3.6.3.14)	SA_B8_13D.gbk	2740753	2741481	ATP synthase F0 sector subunit a (EC 3.6.3.14)	99.86
SA_B1_4A.gbk	46907	47635	ATP synthase F0 sector subunit a (EC 3.6.3.14)	SA_B3_17D.gbk	171719	172447	ATP synthase F0 sector subunit a (EC 3.6.3.14)	99.86
SA_B1_4A.gbk	46907	47635	ATP synthase F0 sector subunit a (EC 3.6.3.14)	SA_JH1.gbk	14136	14864	ATP synthase A chain (EC 3.6.3.14)	99.86
SA_B1_4A.gbk	46907	47635	ATP synthase F0 sector subunit a (EC 3.6.3.14)	SA_MRSA252.gbk	2265333	2266061	ATP synthase A chain (EC 3.6.3.14)	99.59
SA_B1_4A.gbk	46907	47635	ATP synthase F0 sector subunit a (EC 3.6.3.14)	SA_B1_4A.gbk	46907	47635	ATP synthase F0 sector subunit a (EC 3.6.3.14)	100
SA_B1_4A.gbk	46907	47635	ATP synthase F0 sector subunit a (EC 3.6.3.14)	SA_B6_55A.gbk	2160911	2161639	ATP synthase F0 sector subunit a (EC 3.6.3.14)	99.73
SA_B1_4A.gbk	46907	47635	ATP synthase F0 sector subunit a (EC 3.6.3.14)	SA_B9_22D.gbk	1329685	1330413	ATP synthase F0 sector subunit a (EC 3.6.3.14)	99.86
SA_B1_4A.gbk	46907	47635	ATP synthase F0 sector subunit a (EC 3.6.3.14)	SA_B4_59C.gbk	2212532	2213260	ATP synthase F0 sector subunit a (EC 3.6.3.14)	99.86
SA_B1_4A.gbk	46907	47635	ATP synthase F0 sector subunit a (EC 3.6.3.14)	SA_Mu50.gbk	2237475	2238203	ATP synthase A chain (EC 3.6.3.14)	99.86
SA_B1_4A.gbk	46907	47635	ATP synthase F0 sector subunit a (EC 3.6.3.14)	MW2.gbk	2187616	2188344	ATP synthase A chain (EC 3.6.3.14)	100
SA_B1_4A.gbk	46907	47635	ATP synthase F0 sector subunit a (EC 3.6.3.14)	SA_B3_14B.gbk	855744	856472	ATP synthase F0 sector subunit a (EC 3.6.3.14)	99.73
SA_B1_4A.gbk	46907	47635	ATP synthase F0 sector subunit a (EC 3.6.3.14)	SA_B2_15A.gbk	2406475	2407203	ATP synthase F0 sector subunit a (EC 3.6.3.14)	99.86
SA_B1_4A.gbk	46907	47635	ATP synthase F0 sector subunit a (EC 3.6.3.14)	SA_B2_7A.gbk	277414	278142	ATP synthase F0 sector subunit a (EC 3.6.3.14)	100
SA_B1_4A.gbk	46907	47635	ATP synthase F0 sector subunit a (EC 3.6.3.14)	SA_COL.gbk	2162513	2163241	ATP synthase A chain (EC 3.6.3.14)	99.86
SA_B1_4A.gbk	47656	48009	ATP synthase protein I	SA_JH1.gbk	14885	15238	ATP synthase protein I	100
SA_B1_4A.gbk	47656	48009	ATP synthase protein I	SA_B2_15A.gbk	2407224	2407577	ATP synthase protein I	100
SA_B1_4A.gbk	47656	48009	ATP synthase protein I	SA_B1_4A.gbk	47656	48009	ATP synthase protein I	100
SA_B1_4A.gbk	47656	48009	ATP synthase protein I	SA_B6_55A.gbk	2161660	2162013	ATP synthase protein I	95.2
SA_B1_4A.gbk	47656	48009	ATP synthase protein I	SA_B3_4A.gbk	2153283	2153636	ATP synthase protein I	100
SA_B1_4A.gbk	47656	48009	ATP synthase protein I	MW2.gbk	2188365	2188718	ATP synthase protein I	100
SA_B1_4A.gbk	47656	48009	ATP synthase protein I	SA_MRSA252.gbk	2266082	2266435	ATP synthase protein I	95.2
SA_B1_4A.gbk	47656	48009	ATP synthase protein I	SA_B3_14B.gbk	855370	855723	ATP synthase protein I	95.2
SA_B1_4A.gbk	47656	48009	ATP synthase protein I	SA_Mu50.gbk	2238224	2238577	ATP synthase protein I	100
SA_B1_4A.gbk	47656	48009	ATP synthase protein I	SA_COL.gbk	2163262	2163615	ATP synthase protein I	100
SA_B1_4A.gbk	47656	48009	ATP synthase protein I	SA_B9_22D.gbk	1329311	1329664	ATP synthase protein I	100
SA_B1_4A.gbk	47656	48009	ATP synthase protein I	SA_B3_17D.gbk	172468	172821	ATP synthase protein I	100
SA_B1_4A.gbk	47656	48009	ATP synthase protein I	SA_B2_7A.gbk	278163	278516	ATP synthase protein I	100
SA_B1_4A.gbk	47656	48009	ATP synthase protein I	SA_B8_13D.gbk	2741502	2741855	ATP synthase protein I	100
SA_B1_4A.gbk	47656	48009	ATP synthase protein I	SA_B4_59C.gbk	2213281	2213634	ATP synthase protein I	100
SA_B1_4A.gbk	48176	49303	UDP-N-acetylglucosamine 2-epimerase (EC 5.1.3.14)	SA_B2_15A.gbk	2407744	2408871	UDP-N-acetylglucosamine 2-epimerase (EC 5.1.3.14)	99.73
SA_B1_4A.gbk	48176	49303	UDP-N-acetylglucosamine 2-epimerase (EC 5.1.3.14)	SA_B9_22D.gbk	1328017	1329144	UDP-N-acetylglucosamine 2-epimerase (EC 5.1.3.14)	99.65
SA_B1_4A.gbk	48176	49303	UDP-N-acetylglucosamine 2-epimerase (EC 5.1.3.14)	SA_B3_17D.gbk	172988	174115	UDP-N-acetylglucosamine 2-epimerase (EC 5.1.3.14)	99.73
SA_B1_4A.gbk	48176	49303	UDP-N-acetylglucosamine 2-epimerase (EC 5.1.3.14)	SA_Mu50.gbk	2238744	2239874	UDP-N-acetylglucosamine 2-epimerase (EC 5.1.3.14)	99.82
SA_B1_4A.gbk	48176	49303	UDP-N-acetylglucosamine 2-epimerase (EC 5.1.3.14)	SA_JH1.gbk	15405	16532	UDP-N-acetylglucosamine 2-epimerase (EC 5.1.3.14)	99.82
SA_B1_4A.gbk	48176	49303	UDP-N-acetylglucosamine 2-epimerase (EC 5.1.3.14)	SA_B2_7A.gbk	278683	279810	UDP-N-acetylglucosamine 2-epimerase (EC 5.1.3.14)	100
SA_B1_4A.gbk	48176	49303	UDP-N-acetylglucosamine 2-epimerase (EC 5.1.3.14)	MW2.gbk	2188885	2190015	UDP-N-acetylglucosamine 2-epimerase (EC 5.1.3.14)	99.91
SA_B1_4A.gbk	48176	49303	UDP-N-acetylglucosamine 2-epimerase (EC 5.1.3.14)	SA_B8_13D.gbk	2742022	2743149	UDP-N-acetylglucosamine 2-epimerase (EC 5.1.3.14)	99.73
SA_B1_4A.gbk	48176	49303	UDP-N-acetylglucosamine 2-epimerase (EC 5.1.3.14)	SA_MRSA252.gbk	2266598	2267731	UDP-N-acetylglucosamine 2-epimerase (EC 5.1.3.14)	94.84
SA_B1_4A.gbk	48176	49303	UDP-N-acetylglucosamine 2-epimerase (EC 5.1.3.14)	SA_B3_4A.gbk	2153803	2154930	UDP-N-acetylglucosamine 2-epimerase (EC 5.1.3.14)	100
SA_B1_4A.gbk	48176	49303	UDP-N-acetylglucosamine 2-epimerase (EC 5.1.3.14)	SA_B1_4A.gbk	48176	49303	UDP-N-acetylglucosamine 2-epimerase (EC 5.1.3.14)	100
SA_B1_4A.gbk	48176	49303	UDP-N-acetylglucosamine 2-epimerase (EC 5.1.3.14)	SA_B6_55A.gbk	2162180	2163307	UDP-N-acetylglucosamine 2-epimerase (EC 5.1.3.14)	97.78
SA_B1_4A.gbk	48176	49303	UDP-N-acetylglucosamine 2-epimerase (EC 5.1.3.14)	SA_B3_14B.gbk	854076	855203	UDP-N-acetylglucosamine 2-epimerase (EC 5.1.3.14)	97.78
SA_B1_4A.gbk	48176	49303	UDP-N-acetylglucosamine 2-epimerase (EC 5.1.3.14)	SA_COL.gbk	2163782	2164909	UDP-N-acetylglucosamine 2-epimerase (EC 5.1.3.14)	99.73
SA_B1_4A.gbk	48176	49303	UDP-N-acetylglucosamine 2-epimerase (EC 5.1.3.14)	SA_B4_59C.gbk	2213801	2214928	UDP-N-acetylglucosamine 2-epimerase (EC 5.1.3.14)	99.73
SA_B1_4A.gbk	49327	49956	Uracil phosphoribosyltransferase (EC 2.4.2.9)	SA_B3_4A.gbk	2154954	2155583	Uracil phosphoribosyltransferase (EC 2.4.2.9)	100
SA_B1_4A.gbk	49327	49956	Uracil phosphoribosyltransferase (EC 2.4.2.9)	SA_COL.gbk	2164933	2165562	Uracil phosphoribosyltransferase (EC 2.4.2.9)	99.52
SA_B1_4A.gbk	49327	49956	Uracil phosphoribosyltransferase (EC 2.4.2.9)	SA_B8_13D.gbk	2743173	2743802	Uracil phosphoribosyltransferase (EC 2.4.2.9)	99.52
SA_B1_4A.gbk	49327	49956	Uracil phosphoribosyltransferase (EC 2.4.2.9)	MW2.gbk	2190036	2190665	Uracil phosphoribosyltransferase (EC 2.4.2.9)	100
SA_B1_4A.gbk	49327	49956	Uracil phosphoribosyltransferase (EC 2.4.2.9)	SA_B4_59C.gbk	2214952	2215581	Uracil phosphoribosyltransferase (EC 2.4.2.9)	99.52
SA_B1_4A.gbk	49327	49956	Uracil phosphoribosyltransferase (EC 2.4.2.9)	SA_B2_15A.gbk	2408895	2409524	Uracil phosphoribosyltransferase (EC 2.4.2.9)	99.52
SA_B1_4A.gbk	49327	49956	Uracil phosphoribosyltransferase (EC 2.4.2.9)	SA_B3_17D.gbk	174139	174768	Uracil phosphoribosyltransferase (EC 2.4.2.9)	99.52
SA_B1_4A.gbk	49327	49956	Uracil phosphoribosyltransferase (EC 2.4.2.9)	SA_B6_55A.gbk	2163331	2163960	Uracil phosphoribosyltransferase (EC 2.4.2.9)	99.37
SA_B1_4A.gbk	49327	49956	Uracil phosphoribosyltransferase (EC 2.4.2.9)	SA_B2_7A.gbk	279834	280463	Uracil phosphoribosyltransferase (EC 2.4.2.9)	99.84
SA_B1_4A.gbk	49327	49956	Uracil phosphoribosyltransferase (EC 2.4.2.9)	SA_Mu50.gbk	2239895	2240524	Uracil phosphoribosyltransferase (EC 2.4.2.9)	99.52
SA_B1_4A.gbk	49327	49956	Uracil phosphoribosyltransferase (EC 2.4.2.9)	SA_JH1.gbk	16556	17185	Uracil phosphoribosyltransferase (EC 2.4.2.9)	99.52
SA_B1_4A.gbk	49327	49956	Uracil phosphoribosyltransferase (EC 2.4.2.9)	SA_B1_4A.gbk	49327	49956	Uracil phosphoribosyltransferase (EC 2.4.2.9)	100
SA_B1_4A.gbk	49327	49956	Uracil phosphoribosyltransferase (EC 2.4.2.9)	SA_B3_14B.gbk	853423	854052	Uracil phosphoribosyltransferase (EC 2.4.2.9)	99.37
SA_B1_4A.gbk	49327	49956	Uracil phosphoribosyltransferase (EC 2.4.2.9)	SA_B9_22D.gbk	1327364	1327993	Uracil phosphoribosyltransferase (EC 2.4.2.9)	99.68
SA_B1_4A.gbk	49327	49956	Uracil phosphoribosyltransferase (EC 2.4.2.9)	SA_MRSA252.gbk	2267752	2268381	Uracil phosphoribosyltransferase (EC 2.4.2.9)	99.21
SA_B1_4A.gbk	49984	51222	Serine hydroxymethyltransferase (EC 2.1.2.1)	SA_B2_7A.gbk	280491	281729	Serine hydroxymethyltransferase (EC 2.1.2.1)	100
SA_B1_4A.gbk	49984	51222	Serine hydroxymethyltransferase (EC 2.1.2.1)	SA_B2_15A.gbk	2409552	2410790	Serine hydroxymethyltransferase (EC 2.1.2.1)	99.6
SA_B1_4A.gbk	49984	51222	Serine hydroxymethyltransferase (EC 2.1.2.1)	SA_MRSA252.gbk	2268409	2269647	Serine hydroxymethyltransferase (EC 2.1.2.1)	99.52
SA_B1_4A.gbk	49984	51222	Serine hydroxymethyltransferase (EC 2.1.2.1)	SA_B6_55A.gbk	2163988	2165226	Serine hydroxymethyltransferase (EC 2.1.2.1)	99.44
SA_B1_4A.gbk	49984	51222	Serine hydroxymethyltransferase (EC 2.1.2.1)	SA_B4_59C.gbk	2215609	2216847	Serine hydroxymethyltransferase (EC 2.1.2.1)	99.6
SA_B1_4A.gbk	49984	51222	Serine hydroxymethyltransferase (EC 2.1.2.1)	SA_B1_4A.gbk	49984	51222	Serine hydroxymethyltransferase (EC 2.1.2.1)	100
SA_B1_4A.gbk	49984	51222	Serine hydroxymethyltransferase (EC 2.1.2.1)	SA_JH1.gbk	17213	18451	Serine hydroxymethyltransferase (EC 2.1.2.1)	99.76
SA_B1_4A.gbk	49984	51222	Serine hydroxymethyltransferase (EC 2.1.2.1)	SA_B3_14B.gbk	852157	853395	Serine hydroxymethyltransferase (EC 2.1.2.1)	99.44
SA_B1_4A.gbk	49984	51222	Serine hydroxymethyltransferase (EC 2.1.2.1)	SA_B3_4A.gbk	2155611	2156849	Serine hydroxymethyltransferase (EC 2.1.2.1)	100
SA_B1_4A.gbk	49984	51222	Serine hydroxymethyltransferase (EC 2.1.2.1)	SA_B3_17D.gbk	174796	176034	Serine hydroxymethyltransferase (EC 2.1.2.1)	99.6
SA_B1_4A.gbk	49984	51222	Serine hydroxymethyltransferase (EC 2.1.2.1)	SA_Mu50.gbk	2240552	2241790	Serine hydroxymethyltransferase (EC 2.1.2.1)	99.76
SA_B1_4A.gbk	49984	51222	Serine hydroxymethyltransferase (EC 2.1.2.1)	SA_B8_13D.gbk	2743830	2745068	Serine hydroxymethyltransferase (EC 2.1.2.1)	99.6
SA_B1_4A.gbk	49984	51222	Serine hydroxymethyltransferase (EC 2.1.2.1)	MW2.gbk	2190693	2191931	Serine hydroxymethyltransferase (EC 2.1.2.1)	99.84
SA_B1_4A.gbk	49984	51222	Serine hydroxymethyltransferase (EC 2.1.2.1)	SA_B9_22D.gbk	1326098	1327336	Serine hydroxymethyltransferase (EC 2.1.2.1)	99.84
SA_B1_4A.gbk	49984	51222	Serine hydroxymethyltransferase (EC 2.1.2.1)	SA_COL.gbk	2165590	2166828	Serine hydroxymethyltransferase (EC 2.1.2.1)	99.84
SA_B1_4A.gbk	51249	51773	UPF0340 protein YwlG	SA_COL.gbk	2166855	2167379	Hypothetical protein ywlG	99.81
SA_B1_4A.gbk	51249	51773	UPF0340 protein YwlG	SA_B9_22D.gbk	1325547	1326071	UPF0340 protein YwlG	100
SA_B1_4A.gbk	51249	51773	UPF0340 protein YwlG	SA_B3_14B.gbk	851606	852130	UPF0340 protein YwlG	99.05
SA_B1_4A.gbk	51249	51773	UPF0340 protein YwlG	SA_JH1.gbk	18478	19002	Hypothetical protein ywlG	99.43
SA_B1_4A.gbk	51249	51773	UPF0340 protein YwlG	SA_B3_17D.gbk	176061	176585	UPF0340 protein YwlG	99.43
SA_B1_4A.gbk	51249	51773	UPF0340 protein YwlG	SA_B1_4A.gbk	51249	51773	UPF0340 protein YwlG	100
SA_B1_4A.gbk	51249	51773	UPF0340 protein YwlG	SA_B2_7A.gbk	281756	282280	UPF0340 protein YwlG	100
SA_B1_4A.gbk	51249	51773	UPF0340 protein YwlG	MW2.gbk	2191958	2192482	Hypothetical protein ywlG	99.81
SA_B1_4A.gbk	51249	51773	UPF0340 protein YwlG	SA_MRSA252.gbk	2269674	2270198	Hypothetical protein ywlG	99.05
SA_B1_4A.gbk	51249	51773	UPF0340 protein YwlG	SA_B6_55A.gbk	2165253	2165777	UPF0340 protein YwlG	99.05
SA_B1_4A.gbk	51249	51773	UPF0340 protein YwlG	SA_B4_59C.gbk	2216874	2217398	UPF0340 protein YwlG	99.43
SA_B1_4A.gbk	51249	51773	UPF0340 protein YwlG	SA_B8_13D.gbk	2745095	2745619	UPF0340 protein YwlG	99.43
SA_B1_4A.gbk	51249	51773	UPF0340 protein YwlG	SA_Mu50.gbk	2241817	2242341	Hypothetical protein ywlG	99.43
SA_B1_4A.gbk	51249	51773	UPF0340 protein YwlG	SA_B2_15A.gbk	2410817	2411341	UPF0340 protein YwlG	99.43
SA_B1_4A.gbk	51249	51773	UPF0340 protein YwlG	SA_B3_4A.gbk	2156876	2157400	UPF0340 protein YwlG	100
SA_B1_4A.gbk	51880	52299	Low molecular weight protein tyrosine phosphatase (EC 3.1.3.48)	SA_B3_14B.gbk	851080	851499	Low molecular weight protein tyrosine phosphatase (EC 3.1.3.48)	98.81
SA_B1_4A.gbk	51880	52299	Low molecular weight protein tyrosine phosphatase (EC 3.1.3.48)	SA_JH1.gbk	19109	19528	Low molecular weight protein tyrosine phosphatase (EC 3.1.3.48)	100
SA_B1_4A.gbk	51880	52299	Low molecular weight protein tyrosine phosphatase (EC 3.1.3.48)	MW2.gbk	2192589	2193008	Low molecular weight protein tyrosine phosphatase (EC 3.1.3.48)	100
SA_B1_4A.gbk	51880	52299	Low molecular weight protein tyrosine phosphatase (EC 3.1.3.48)	SA_B4_59C.gbk	2217505	2217924	Low molecular weight protein tyrosine phosphatase (EC 3.1.3.48)	100
SA_B1_4A.gbk	51880	52299	Low molecular weight protein tyrosine phosphatase (EC 3.1.3.48)	SA_B1_4A.gbk	51880	52299	Low molecular weight protein tyrosine phosphatase (EC 3.1.3.48)	100
SA_B1_4A.gbk	51880	52299	Low molecular weight protein tyrosine phosphatase (EC 3.1.3.48)	SA_MRSA252.gbk	2270305	2270724	Low molecular weight protein tyrosine phosphatase (EC 3.1.3.48)	99.29
SA_B1_4A.gbk	51880	52299	Low molecular weight protein tyrosine phosphatase (EC 3.1.3.48)	SA_B2_7A.gbk	282387	282806	Low molecular weight protein tyrosine phosphatase (EC 3.1.3.48)	100
SA_B1_4A.gbk	51880	52299	Low molecular weight protein tyrosine phosphatase (EC 3.1.3.48)	SA_B6_55A.gbk	2165884	2166303	Low molecular weight protein tyrosine phosphatase (EC 3.1.3.48)	98.81
SA_B1_4A.gbk	51880	52299	Low molecular weight protein tyrosine phosphatase (EC 3.1.3.48)	SA_B3_17D.gbk	176692	177111	Low molecular weight protein tyrosine phosphatase (EC 3.1.3.48)	100
SA_B1_4A.gbk	51880	52299	Low molecular weight protein tyrosine phosphatase (EC 3.1.3.48)	SA_Mu50.gbk	2242448	2242867	Low molecular weight protein tyrosine phosphatase (EC 3.1.3.48)	100
SA_B1_4A.gbk	51880	52299	Low molecular weight protein tyrosine phosphatase (EC 3.1.3.48)	SA_B2_15A.gbk	2411448	2411867	Low molecular weight protein tyrosine phosphatase (EC 3.1.3.48)	100
SA_B1_4A.gbk	51880	52299	Low molecular weight protein tyrosine phosphatase (EC 3.1.3.48)	SA_COL.gbk	2167486	2167905	Low molecular weight protein tyrosine phosphatase (EC 3.1.3.48)	100
SA_B1_4A.gbk	51880	52299	Low molecular weight protein tyrosine phosphatase (EC 3.1.3.48)	SA_B8_13D.gbk	2745726	2746145	Low molecular weight protein tyrosine phosphatase (EC 3.1.3.48)	100
SA_B1_4A.gbk	51880	52299	Low molecular weight protein tyrosine phosphatase (EC 3.1.3.48)	SA_B3_4A.gbk	2157507	2157926	Low molecular weight protein tyrosine phosphatase (EC 3.1.3.48)	100
SA_B1_4A.gbk	51880	52299	Low molecular weight protein tyrosine phosphatase (EC 3.1.3.48)	SA_B9_22D.gbk	1325021	1325443	Low molecular weight protein tyrosine phosphatase (EC 3.1.3.48)	100
SA_B1_4A.gbk	52296	53342	Threonylcarbamoyl-AMP synthase (EC 2.7.7.87) / SUA5 domain with internal deletion	SA_B1_4A.gbk	52296	53342	Threonylcarbamoyl-AMP synthase (EC 2.7.7.87) / SUA5 domain with internal deletion	100
SA_B1_4A.gbk	52296	53342	Threonylcarbamoyl-AMP synthase (EC 2.7.7.87) / SUA5 domain with internal deletion	SA_B2_7A.gbk	282803	283849	Threonylcarbamoyl-AMP synthase (EC 2.7.7.87) / SUA5 domain with internal deletion	100
SA_B1_4A.gbk	52296	53342	Threonylcarbamoyl-AMP synthase (EC 2.7.7.87) / SUA5 domain with internal deletion	SA_MRSA252.gbk	2270721	2271767	TsaC protein (YrdC-Sua5 domains) required for threonylcarbamoyladenosine t(6)A37 modification in tRNA	99.71
SA_B1_4A.gbk	52296	53342	Threonylcarbamoyl-AMP synthase (EC 2.7.7.87) / SUA5 domain with internal deletion	SA_B6_55A.gbk	2166300	2167346	Threonylcarbamoyl-AMP synthase (EC 2.7.7.87) / SUA5 domain with internal deletion	98.28
SA_B1_4A.gbk	52296	53342	Threonylcarbamoyl-AMP synthase (EC 2.7.7.87) / SUA5 domain with internal deletion	MW2.gbk	2193005	2194051	TsaC protein (YrdC-Sua5 domains) required for threonylcarbamoyladenosine t(6)A37 modification in tRNA	99.9
SA_B1_4A.gbk	52296	53342	Threonylcarbamoyl-AMP synthase (EC 2.7.7.87) / SUA5 domain with internal deletion	SA_B9_22D.gbk	1323978	1325024	Threonylcarbamoyl-AMP synthase (EC 2.7.7.87) / SUA5 domain with internal deletion	99.9
SA_B1_4A.gbk	52296	53342	Threonylcarbamoyl-AMP synthase (EC 2.7.7.87) / SUA5 domain with internal deletion	SA_B4_59C.gbk	2217921	2218967	Threonylcarbamoyl-AMP synthase (EC 2.7.7.87) / SUA5 domain with internal deletion	99.62
SA_B1_4A.gbk	52296	53342	Threonylcarbamoyl-AMP synthase (EC 2.7.7.87) / SUA5 domain with internal deletion	SA_B2_15A.gbk	2411864	2412910	Threonylcarbamoyl-AMP synthase (EC 2.7.7.87) / SUA5 domain with internal deletion	99.62
SA_B1_4A.gbk	52296	53342	Threonylcarbamoyl-AMP synthase (EC 2.7.7.87) / SUA5 domain with internal deletion	SA_B3_4A.gbk	2157923	2158969	Threonylcarbamoyl-AMP synthase (EC 2.7.7.87) / SUA5 domain with internal deletion	100
SA_B1_4A.gbk	52296	53342	Threonylcarbamoyl-AMP synthase (EC 2.7.7.87) / SUA5 domain with internal deletion	SA_JH1.gbk	19525	20598	TsaC protein (YrdC-Sua5 domains) required for threonylcarbamoyladenosine t(6)A37 modification in tRNA	99.62
SA_B1_4A.gbk	52296	53342	Threonylcarbamoyl-AMP synthase (EC 2.7.7.87) / SUA5 domain with internal deletion	SA_Mu50.gbk	2242864	2243910	TsaC protein (YrdC-Sua5 domains) required for threonylcarbamoyladenosine t(6)A37 modification in tRNA	99.62
SA_B1_4A.gbk	52296	53342	Threonylcarbamoyl-AMP synthase (EC 2.7.7.87) / SUA5 domain with internal deletion	SA_COL.gbk	2167902	2168957	TsaC protein (YrdC-Sua5 domains) required for threonylcarbamoyladenosine t(6)A37 modification in tRNA	99.9
SA_B1_4A.gbk	52296	53342	Threonylcarbamoyl-AMP synthase (EC 2.7.7.87) / SUA5 domain with internal deletion	SA_B3_14B.gbk	850037	851083	Threonylcarbamoyl-AMP synthase (EC 2.7.7.87) / SUA5 domain with internal deletion	98.28
SA_B1_4A.gbk	52296	53342	Threonylcarbamoyl-AMP synthase (EC 2.7.7.87) / SUA5 domain with internal deletion	SA_B8_13D.gbk	2746142	2747188	Threonylcarbamoyl-AMP synthase (EC 2.7.7.87) / SUA5 domain with internal deletion	99.62
SA_B1_4A.gbk	52296	53342	Threonylcarbamoyl-AMP synthase (EC 2.7.7.87) / SUA5 domain with internal deletion	SA_B3_17D.gbk	177108	178154	Threonylcarbamoyl-AMP synthase (EC 2.7.7.87) / SUA5 domain with internal deletion	99.62
SA_B1_4A.gbk	53426	54262	Peptide chain release factor N(5)-glutamine methyltransferase (EC 2.1.1.297)	SA_B3_14B.gbk	849117	849953	Peptide chain release factor N(5)-glutamine methyltransferase (EC 2.1.1.297)	99.28
SA_B1_4A.gbk	53426	54262	Peptide chain release factor N(5)-glutamine methyltransferase (EC 2.1.1.297)	SA_B8_13D.gbk	2747272	2748108	Peptide chain release factor N(5)-glutamine methyltransferase (EC 2.1.1.297)	99.52
SA_B1_4A.gbk	53426	54262	Peptide chain release factor N(5)-glutamine methyltransferase (EC 2.1.1.297)	SA_MRSA252.gbk	2271851	2272687	Protein-N(5)-glutamine methyltransferase PrmC, methylates polypeptide chain release factors RF1 and RF2	99.4
SA_B1_4A.gbk	53426	54262	Peptide chain release factor N(5)-glutamine methyltransferase (EC 2.1.1.297)	SA_COL.gbk	2169032	2169868	Protein-N(5)-glutamine methyltransferase PrmC, methylates polypeptide chain release factors RF1 and RF2	99.76
SA_B1_4A.gbk	53426	54262	Peptide chain release factor N(5)-glutamine methyltransferase (EC 2.1.1.297)	SA_B2_7A.gbk	283933	284769	Peptide chain release factor N(5)-glutamine methyltransferase (EC 2.1.1.297)	100
SA_B1_4A.gbk	53426	54262	Peptide chain release factor N(5)-glutamine methyltransferase (EC 2.1.1.297)	SA_B2_15A.gbk	2412994	2413830	Peptide chain release factor N(5)-glutamine methyltransferase (EC 2.1.1.297)	99.52
SA_B1_4A.gbk	53426	54262	Peptide chain release factor N(5)-glutamine methyltransferase (EC 2.1.1.297)	SA_B4_59C.gbk	2219051	2219887	Peptide chain release factor N(5)-glutamine methyltransferase (EC 2.1.1.297)	99.52
SA_B1_4A.gbk	53426	54262	Peptide chain release factor N(5)-glutamine methyltransferase (EC 2.1.1.297)	MW2.gbk	2194135	2194971	Protein-N(5)-glutamine methyltransferase PrmC, methylates polypeptide chain release factors RF1 and RF2	99.76
SA_B1_4A.gbk	53426	54262	Peptide chain release factor N(5)-glutamine methyltransferase (EC 2.1.1.297)	SA_B3_17D.gbk	178238	179074	Peptide chain release factor N(5)-glutamine methyltransferase (EC 2.1.1.297)	99.52
SA_B1_4A.gbk	53426	54262	Peptide chain release factor N(5)-glutamine methyltransferase (EC 2.1.1.297)	SA_B1_4A.gbk	53426	54262	Peptide chain release factor N(5)-glutamine methyltransferase (EC 2.1.1.297)	100
SA_B1_4A.gbk	53426	54262	Peptide chain release factor N(5)-glutamine methyltransferase (EC 2.1.1.297)	SA_B3_4A.gbk	2159053	2159889	Peptide chain release factor N(5)-glutamine methyltransferase (EC 2.1.1.297)	100
SA_B1_4A.gbk	53426	54262	Peptide chain release factor N(5)-glutamine methyltransferase (EC 2.1.1.297)	SA_B9_22D.gbk	1323058	1323894	Peptide chain release factor N(5)-glutamine methyltransferase (EC 2.1.1.297)	99.88
SA_B1_4A.gbk	53426	54262	Peptide chain release factor N(5)-glutamine methyltransferase (EC 2.1.1.297)	SA_Mu50.gbk	2243994	2244830	Protein-N(5)-glutamine methyltransferase PrmC, methylates polypeptide chain release factors RF1 and RF2	99.52
SA_B1_4A.gbk	53426	54262	Peptide chain release factor N(5)-glutamine methyltransferase (EC 2.1.1.297)	SA_JH1.gbk	20655	21491	Protein-N(5)-glutamine methyltransferase PrmC, methylates polypeptide chain release factors RF1 and RF2	99.52
SA_B1_4A.gbk	53426	54262	Peptide chain release factor N(5)-glutamine methyltransferase (EC 2.1.1.297)	SA_B6_55A.gbk	2167430	2168266	Peptide chain release factor N(5)-glutamine methyltransferase (EC 2.1.1.297)	99.28
SA_B1_4A.gbk	54249	55325	Peptide chain release factor 1	SA_B1_4A.gbk	54249	55325	Peptide chain release factor 1	100
SA_B1_4A.gbk	54249	55325	Peptide chain release factor 1	SA_JH1.gbk	21478	22554	Peptide chain release factor 1	100
SA_B1_4A.gbk	54249	55325	Peptide chain release factor 1	MW2.gbk	2194958	2196034	Peptide chain release factor 1	100
SA_B1_4A.gbk	54249	55325	Peptide chain release factor 1	SA_B2_15A.gbk	2413817	2414893	Peptide chain release factor 1	99.91
SA_B1_4A.gbk	54249	55325	Peptide chain release factor 1	SA_MRSA252.gbk	2272674	2273750	Peptide chain release factor 1	99.26
SA_B1_4A.gbk	54249	55325	Peptide chain release factor 1	SA_B8_13D.gbk	2748095	2749171	Peptide chain release factor 1	99.91
SA_B1_4A.gbk	54249	55325	Peptide chain release factor 1	SA_B9_22D.gbk	1321995	1323071	Peptide chain release factor 1	100
SA_B1_4A.gbk	54249	55325	Peptide chain release factor 1	SA_B2_7A.gbk	284756	285832	Peptide chain release factor 1	100
SA_B1_4A.gbk	54249	55325	Peptide chain release factor 1	SA_B3_4A.gbk	2159876	2160952	Peptide chain release factor 1	100
SA_B1_4A.gbk	54249	55325	Peptide chain release factor 1	SA_COL.gbk	2169855	2170931	Peptide chain release factor 1	100
SA_B1_4A.gbk	54249	55325	Peptide chain release factor 1	SA_B3_14B.gbk	848054	849130	Peptide chain release factor 1	99.35
SA_B1_4A.gbk	54249	55325	Peptide chain release factor 1	SA_Mu50.gbk	2244817	2245893	Peptide chain release factor 1	100
SA_B1_4A.gbk	54249	55325	Peptide chain release factor 1	SA_B4_59C.gbk	2219874	2220950	Peptide chain release factor 1	100
SA_B1_4A.gbk	54249	55325	Peptide chain release factor 1	SA_B6_55A.gbk	2168253	2169329	Peptide chain release factor 1	99.35
SA_B1_4A.gbk	54249	55325	Peptide chain release factor 1	SA_B3_17D.gbk	179061	180137	Peptide chain release factor 1	100
SA_B1_4A.gbk	55326	55925	Thymidine kinase (EC 2.7.1.21)	SA_B4_59C.gbk	2220951	2221550	Thymidine kinase (EC 2.7.1.21)	99.67
SA_B1_4A.gbk	55326	55925	Thymidine kinase (EC 2.7.1.21)	SA_B6_55A.gbk	2169330	2169929	Thymidine kinase (EC 2.7.1.21)	99.5
SA_B1_4A.gbk	55326	55925	Thymidine kinase (EC 2.7.1.21)	SA_B3_14B.gbk	847454	848053	Thymidine kinase (EC 2.7.1.21)	99.5
SA_B1_4A.gbk	55326	55925	Thymidine kinase (EC 2.7.1.21)	SA_B8_13D.gbk	2749172	2749771	Thymidine kinase (EC 2.7.1.21)	99.67
SA_B1_4A.gbk	55326	55925	Thymidine kinase (EC 2.7.1.21)	SA_JH1.gbk	22555	23154	Thymidine kinase (EC 2.7.1.21)	99.83
SA_B1_4A.gbk	55326	55925	Thymidine kinase (EC 2.7.1.21)	SA_B3_4A.gbk	2160953	2161552	Thymidine kinase (EC 2.7.1.21)	100
SA_B1_4A.gbk	55326	55925	Thymidine kinase (EC 2.7.1.21)	SA_B9_22D.gbk	1321395	1321994	Thymidine kinase (EC 2.7.1.21)	99.83
SA_B1_4A.gbk	55326	55925	Thymidine kinase (EC 2.7.1.21)	SA_COL.gbk	2170932	2171531	Thymidine kinase (EC 2.7.1.21)	100
SA_B1_4A.gbk	55326	55925	Thymidine kinase (EC 2.7.1.21)	SA_B2_15A.gbk	2414894	2415493	Thymidine kinase (EC 2.7.1.21)	99.67
SA_B1_4A.gbk	55326	55925	Thymidine kinase (EC 2.7.1.21)	SA_B2_7A.gbk	285833	286432	Thymidine kinase (EC 2.7.1.21)	100
SA_B1_4A.gbk	55326	55925	Thymidine kinase (EC 2.7.1.21)	SA_Mu50.gbk	2245894	2246493	Thymidine kinase (EC 2.7.1.21)	99.83
SA_B1_4A.gbk	55326	55925	Thymidine kinase (EC 2.7.1.21)	SA_B1_4A.gbk	55326	55925	Thymidine kinase (EC 2.7.1.21)	100
SA_B1_4A.gbk	55326	55925	Thymidine kinase (EC 2.7.1.21)	SA_MRSA252.gbk	2273751	2274350	Thymidine kinase (EC 2.7.1.21)	99.33
SA_B1_4A.gbk	55326	55925	Thymidine kinase (EC 2.7.1.21)	MW2.gbk	2196035	2196634	Thymidine kinase (EC 2.7.1.21)	100
SA_B1_4A.gbk	55326	55925	Thymidine kinase (EC 2.7.1.21)	SA_B3_17D.gbk	180138	180737	Thymidine kinase (EC 2.7.1.21)	99.5
SA_B1_4A.gbk	56272	56526	LSU ribosomal protein L31p @ LSU ribosomal protein L31p, zinc-independent	SA_B3_14B.gbk	846853	847107	LSU ribosomal protein L31p @ LSU ribosomal protein L31p, zinc-independent	100
SA_B1_4A.gbk	56272	56526	LSU ribosomal protein L31p @ LSU ribosomal protein L31p, zinc-independent	SA_COL.gbk	2171878	2172132	LSU ribosomal protein L31p @ LSU ribosomal protein L31p, zinc-independent	100
SA_B1_4A.gbk	56272	56526	LSU ribosomal protein L31p @ LSU ribosomal protein L31p, zinc-independent	SA_B3_17D.gbk	181084	181338	LSU ribosomal protein L31p @ LSU ribosomal protein L31p, zinc-independent	100
SA_B1_4A.gbk	56272	56526	LSU ribosomal protein L31p @ LSU ribosomal protein L31p, zinc-independent	SA_B8_13D.gbk	2750118	2750372	LSU ribosomal protein L31p @ LSU ribosomal protein L31p, zinc-independent	100
SA_B1_4A.gbk	56272	56526	LSU ribosomal protein L31p @ LSU ribosomal protein L31p, zinc-independent	SA_B3_4A.gbk	2161899	2162153	LSU ribosomal protein L31p @ LSU ribosomal protein L31p, zinc-independent	100
SA_B1_4A.gbk	56272	56526	LSU ribosomal protein L31p @ LSU ribosomal protein L31p, zinc-independent	SA_B1_4A.gbk	56272	56526	LSU ribosomal protein L31p @ LSU ribosomal protein L31p, zinc-independent	100
SA_B1_4A.gbk	56272	56526	LSU ribosomal protein L31p @ LSU ribosomal protein L31p, zinc-independent	SA_MRSA252.gbk	2274697	2274951	LSU ribosomal protein L31p @ LSU ribosomal protein L31p, zinc-independent	100
SA_B1_4A.gbk	56272	56526	LSU ribosomal protein L31p @ LSU ribosomal protein L31p, zinc-independent	SA_B6_55A.gbk	2170276	2170530	LSU ribosomal protein L31p @ LSU ribosomal protein L31p, zinc-independent	100
SA_B1_4A.gbk	56272	56526	LSU ribosomal protein L31p @ LSU ribosomal protein L31p, zinc-independent	SA_B2_15A.gbk	2415840	2416094	LSU ribosomal protein L31p @ LSU ribosomal protein L31p, zinc-independent	100
SA_B1_4A.gbk	56272	56526	LSU ribosomal protein L31p @ LSU ribosomal protein L31p, zinc-independent	SA_Mu50.gbk	2246840	2247094	LSU ribosomal protein L31p @ LSU ribosomal protein L31p, zinc-independent	100
SA_B1_4A.gbk	56272	56526	LSU ribosomal protein L31p @ LSU ribosomal protein L31p, zinc-independent	SA_B2_7A.gbk	286779	287033	LSU ribosomal protein L31p @ LSU ribosomal protein L31p, zinc-independent	100
SA_B1_4A.gbk	56272	56526	LSU ribosomal protein L31p @ LSU ribosomal protein L31p, zinc-independent	SA_JH1.gbk	23501	23755	LSU ribosomal protein L31p @ LSU ribosomal protein L31p, zinc-independent	100
SA_B1_4A.gbk	56272	56526	LSU ribosomal protein L31p @ LSU ribosomal protein L31p, zinc-independent	MW2.gbk	2196981	2197235	LSU ribosomal protein L31p @ LSU ribosomal protein L31p, zinc-independent	100
SA_B1_4A.gbk	56272	56526	LSU ribosomal protein L31p @ LSU ribosomal protein L31p, zinc-independent	SA_B4_59C.gbk	2221897	2222151	LSU ribosomal protein L31p @ LSU ribosomal protein L31p, zinc-independent	100
SA_B1_4A.gbk	56272	56526	LSU ribosomal protein L31p @ LSU ribosomal protein L31p, zinc-independent	SA_B9_22D.gbk	1320795	1321049	LSU ribosomal protein L31p @ LSU ribosomal protein L31p, zinc-independent	100
SA_B1_4A.gbk	56644	57960	Transcription termination factor Rho	SA_B8_13D.gbk	2750490	2751806	Transcription termination factor Rho	99.85
SA_B1_4A.gbk	56644	57960	Transcription termination factor Rho	SA_B1_4A.gbk	56644	57960	Transcription termination factor Rho	100
SA_B1_4A.gbk	56644	57960	Transcription termination factor Rho	SA_B3_4A.gbk	2162271	2163587	Transcription termination factor Rho	100
SA_B1_4A.gbk	56644	57960	Transcription termination factor Rho	SA_B2_7A.gbk	287151	288467	Transcription termination factor Rho	100
SA_B1_4A.gbk	56644	57960	Transcription termination factor Rho	SA_B3_17D.gbk	181456	182772	Transcription termination factor Rho	99.85
SA_B1_4A.gbk	56644	57960	Transcription termination factor Rho	SA_B9_22D.gbk	1319361	1320677	Transcription termination factor Rho	99.77
SA_B1_4A.gbk	56644	57960	Transcription termination factor Rho	SA_B6_55A.gbk	2170648	2171964	Transcription termination factor Rho	95.06
SA_B1_4A.gbk	56644	57960	Transcription termination factor Rho	SA_B4_59C.gbk	2222269	2223585	Transcription termination factor Rho	99.85
SA_B1_4A.gbk	56644	57960	Transcription termination factor Rho	SA_B2_15A.gbk	2416212	2417528	Transcription termination factor Rho	99.85
SA_B1_4A.gbk	56644	57960	Transcription termination factor Rho	MW2.gbk	2197353	2198669	Transcription termination factor Rho	100
SA_B1_4A.gbk	56644	57960	Transcription termination factor Rho	SA_JH1.gbk	23873	25189	Transcription termination factor Rho	99.85
SA_B1_4A.gbk	56644	57960	Transcription termination factor Rho	SA_Mu50.gbk	2247212	2248528	Transcription termination factor Rho	99.85
SA_B1_4A.gbk	56644	57960	Transcription termination factor Rho	SA_COL.gbk	2172250	2173566	Transcription termination factor Rho	100
SA_B1_4A.gbk	56644	57960	Transcription termination factor Rho	SA_B3_14B.gbk	845419	846735	Transcription termination factor Rho	95.06
SA_B1_4A.gbk	56644	57960	Transcription termination factor Rho	SA_MRSA252.gbk	2275069	2276385	Transcription termination factor Rho	99.62
SA_B1_4A.gbk	58207	59634	Aldehyde dehydrogenase (EC 1.2.1.3)	SA_B6_55A.gbk	2172211	2173638	Aldehyde dehydrogenase (EC 1.2.1.3)	98.67
SA_B1_4A.gbk	58207	59634	Aldehyde dehydrogenase (EC 1.2.1.3)	SA_COL.gbk	2173813	2175240	Aldehyde dehydrogenase (EC 1.2.1.3)	99.72
SA_B1_4A.gbk	58207	59634	Aldehyde dehydrogenase (EC 1.2.1.3)	SA_B3_14B.gbk	843745	845172	Aldehyde dehydrogenase (EC 1.2.1.3)	98.67
SA_B1_4A.gbk	58207	59634	Aldehyde dehydrogenase (EC 1.2.1.3)	SA_B9_22D.gbk	1317687	1319114	Aldehyde dehydrogenase (EC 1.2.1.3)	98.81
SA_B1_4A.gbk	58207	59634	Aldehyde dehydrogenase (EC 1.2.1.3)	SA_B1_4A.gbk	58207	59634	Aldehyde dehydrogenase (EC 1.2.1.3)	100
SA_B1_4A.gbk	58207	59634	Aldehyde dehydrogenase (EC 1.2.1.3)	SA_MRSA252.gbk	2276632	2278059	Aldehyde dehydrogenase (EC 1.2.1.3)	98.88
SA_B1_4A.gbk	58207	59634	Aldehyde dehydrogenase (EC 1.2.1.3)	SA_Mu50.gbk	2248775	2250202	Aldehyde dehydrogenase (EC 1.2.1.3)	99.79
SA_B1_4A.gbk	58207	59634	Aldehyde dehydrogenase (EC 1.2.1.3)	SA_B8_13D.gbk	2752053	2753480	Aldehyde dehydrogenase (EC 1.2.1.3)	99.72
SA_B1_4A.gbk	58207	59634	Aldehyde dehydrogenase (EC 1.2.1.3)	SA_JH1.gbk	25436	26863	Aldehyde dehydrogenase (EC 1.2.1.3)	99.79
SA_B1_4A.gbk	58207	59634	Aldehyde dehydrogenase (EC 1.2.1.3)	SA_B2_15A.gbk	2417775	2419202	Aldehyde dehydrogenase (EC 1.2.1.3)	99.72
SA_B1_4A.gbk	58207	59634	Aldehyde dehydrogenase (EC 1.2.1.3)	MW2.gbk	2198916	2200343	Aldehyde dehydrogenase (EC 1.2.1.3)	98.95
SA_B1_4A.gbk	58207	59634	Aldehyde dehydrogenase (EC 1.2.1.3)	SA_B3_4A.gbk	2163834	2165261	Aldehyde dehydrogenase (EC 1.2.1.3)	100
SA_B1_4A.gbk	58207	59634	Aldehyde dehydrogenase (EC 1.2.1.3)	SA_B4_59C.gbk	2223832	2225259	Aldehyde dehydrogenase (EC 1.2.1.3)	99.72
SA_B1_4A.gbk	58207	59634	Aldehyde dehydrogenase (EC 1.2.1.3)	SA_B3_17D.gbk	183019	184446	Aldehyde dehydrogenase (EC 1.2.1.3)	99.72
SA_B1_4A.gbk	58207	59634	Aldehyde dehydrogenase (EC 1.2.1.3)	SA_B2_7A.gbk	288714	290141	Aldehyde dehydrogenase (EC 1.2.1.3)	100
SA_B1_4A.gbk	59871	60206	Transcriptional regulator, HxlR family	SA_B2_15A.gbk	2419440	2419775	Transcriptional regulator, HxlR family	99.7
SA_B1_4A.gbk	59871	60206	Transcriptional regulator, HxlR family	SA_COL.gbk	2175478	2175813	Transcriptional regulator, HxlR family	99.7
SA_B1_4A.gbk	59871	60206	Transcriptional regulator, HxlR family	SA_B9_22D.gbk	1317114	1317449	Transcriptional regulator, HxlR family	99.7
SA_B1_4A.gbk	59871	60206	Transcriptional regulator, HxlR family	SA_B3_17D.gbk	184684	185019	Transcriptional regulator, HxlR family	99.7
SA_B1_4A.gbk	59871	60206	Transcriptional regulator, HxlR family	SA_B2_7A.gbk	290378	290713	Transcriptional regulator, HxlR family	100
SA_B1_4A.gbk	59871	60206	Transcriptional regulator, HxlR family	SA_B6_55A.gbk	2173876	2174211	Transcriptional regulator, HxlR family	98.81
SA_B1_4A.gbk	59871	60206	Transcriptional regulator, HxlR family	SA_MRSA252.gbk	2278297	2278635	Transcriptional regulator, HxlR family	99.7
SA_B1_4A.gbk	59871	60206	Transcriptional regulator, HxlR family	SA_Mu50.gbk	2250440	2250778	Transcriptional regulator, HxlR family	99.7
SA_B1_4A.gbk	59871	60206	Transcriptional regulator, HxlR family	SA_B4_59C.gbk	2225497	2225832	Transcriptional regulator, HxlR family	99.7
SA_B1_4A.gbk	59871	60206	Transcriptional regulator, HxlR family	SA_B8_13D.gbk	2753718	2754053	Transcriptional regulator, HxlR family	99.7
SA_B1_4A.gbk	59871	60206	Transcriptional regulator, HxlR family	SA_JH1.gbk	27101	27436	Transcriptional regulator, HxlR family	99.7
SA_B1_4A.gbk	59871	60206	Transcriptional regulator, HxlR family	SA_B3_4A.gbk	2165498	2165833	Transcriptional regulator, HxlR family	100
SA_B1_4A.gbk	59871	60206	Transcriptional regulator, HxlR family	SA_B1_4A.gbk	59871	60206	Transcriptional regulator, HxlR family	100
SA_B1_4A.gbk	59871	60206	Transcriptional regulator, HxlR family	SA_B3_14B.gbk	843172	843507	Transcriptional regulator, HxlR family	98.81
SA_B1_4A.gbk	59871	60206	Transcriptional regulator, HxlR family	MW2.gbk	2200581	2200919	Transcriptional regulator, HxlR family	99.7
SA_B1_4A.gbk	60295	61554	UDP-N-acetylglucosamine 1-carboxyvinyltransferase (EC 2.5.1.7)	SA_B3_17D.gbk	185108	186367	UDP-N-acetylglucosamine 1-carboxyvinyltransferase (EC 2.5.1.7)	99.68
SA_B1_4A.gbk	60295	61554	UDP-N-acetylglucosamine 1-carboxyvinyltransferase (EC 2.5.1.7)	SA_B4_59C.gbk	2225921	2227180	UDP-N-acetylglucosamine 1-carboxyvinyltransferase (EC 2.5.1.7)	99.68
SA_B1_4A.gbk	60295	61554	UDP-N-acetylglucosamine 1-carboxyvinyltransferase (EC 2.5.1.7)	MW2.gbk	2201005	2202264	UDP-N-acetylglucosamine 1-carboxyvinyltransferase (EC 2.5.1.7)	99.52
SA_B1_4A.gbk	60295	61554	UDP-N-acetylglucosamine 1-carboxyvinyltransferase (EC 2.5.1.7)	SA_Mu50.gbk	2250864	2252123	UDP-N-acetylglucosamine 1-carboxyvinyltransferase (EC 2.5.1.7)	99.68
SA_B1_4A.gbk	60295	61554	UDP-N-acetylglucosamine 1-carboxyvinyltransferase (EC 2.5.1.7)	SA_B3_14B.gbk	841824	843083	UDP-N-acetylglucosamine 1-carboxyvinyltransferase (EC 2.5.1.7)	98.97
SA_B1_4A.gbk	60295	61554	UDP-N-acetylglucosamine 1-carboxyvinyltransferase (EC 2.5.1.7)	SA_MRSA252.gbk	2278721	2279980	UDP-N-acetylglucosamine 1-carboxyvinyltransferase (EC 2.5.1.7)	99.52
SA_B1_4A.gbk	60295	61554	UDP-N-acetylglucosamine 1-carboxyvinyltransferase (EC 2.5.1.7)	SA_JH1.gbk	27525	28784	UDP-N-acetylglucosamine 1-carboxyvinyltransferase (EC 2.5.1.7)	99.68
SA_B1_4A.gbk	60295	61554	UDP-N-acetylglucosamine 1-carboxyvinyltransferase (EC 2.5.1.7)	SA_COL.gbk	2175902	2177161	UDP-N-acetylglucosamine 1-carboxyvinyltransferase (EC 2.5.1.7)	99.6
SA_B1_4A.gbk	60295	61554	UDP-N-acetylglucosamine 1-carboxyvinyltransferase (EC 2.5.1.7)	SA_B2_7A.gbk	290802	292061	UDP-N-acetylglucosamine 1-carboxyvinyltransferase (EC 2.5.1.7)	100
SA_B1_4A.gbk	60295	61554	UDP-N-acetylglucosamine 1-carboxyvinyltransferase (EC 2.5.1.7)	SA_B1_4A.gbk	60295	61554	UDP-N-acetylglucosamine 1-carboxyvinyltransferase (EC 2.5.1.7)	100
SA_B1_4A.gbk	60295	61554	UDP-N-acetylglucosamine 1-carboxyvinyltransferase (EC 2.5.1.7)	SA_B8_13D.gbk	2754142	2755401	UDP-N-acetylglucosamine 1-carboxyvinyltransferase (EC 2.5.1.7)	99.68
SA_B1_4A.gbk	60295	61554	UDP-N-acetylglucosamine 1-carboxyvinyltransferase (EC 2.5.1.7)	SA_B3_4A.gbk	2165922	2167181	UDP-N-acetylglucosamine 1-carboxyvinyltransferase (EC 2.5.1.7)	100
SA_B1_4A.gbk	60295	61554	UDP-N-acetylglucosamine 1-carboxyvinyltransferase (EC 2.5.1.7)	SA_B2_15A.gbk	2419864	2421123	UDP-N-acetylglucosamine 1-carboxyvinyltransferase (EC 2.5.1.7)	99.68
SA_B1_4A.gbk	60295	61554	UDP-N-acetylglucosamine 1-carboxyvinyltransferase (EC 2.5.1.7)	SA_B6_55A.gbk	2174300	2175559	UDP-N-acetylglucosamine 1-carboxyvinyltransferase (EC 2.5.1.7)	98.97
SA_B1_4A.gbk	60295	61554	UDP-N-acetylglucosamine 1-carboxyvinyltransferase (EC 2.5.1.7)	SA_B9_22D.gbk	1315766	1317025	UDP-N-acetylglucosamine 1-carboxyvinyltransferase (EC 2.5.1.7)	99.6
SA_B1_4A.gbk	62020	62880	Fructose-bisphosphate aldolase class II (EC 4.1.2.13)	MW2.gbk	2202730	2203590	Fructose-bisphosphate aldolase class II (EC 4.1.2.13)	99.3
SA_B1_4A.gbk	62020	62880	Fructose-bisphosphate aldolase class II (EC 4.1.2.13)	SA_B6_55A.gbk	2176025	2176885	Fructose-bisphosphate aldolase class II (EC 4.1.2.13)	98.49
SA_B1_4A.gbk	62020	62880	Fructose-bisphosphate aldolase class II (EC 4.1.2.13)	SA_Mu50.gbk	2252589	2253449	Fructose-bisphosphate aldolase class II (EC 4.1.2.13)	99.77
SA_B1_4A.gbk	62020	62880	Fructose-bisphosphate aldolase class II (EC 4.1.2.13)	SA_B1_4A.gbk	62020	62880	Fructose-bisphosphate aldolase class II (EC 4.1.2.13)	100
SA_B1_4A.gbk	62020	62880	Fructose-bisphosphate aldolase class II (EC 4.1.2.13)	SA_B2_7A.gbk	292527	293387	Fructose-bisphosphate aldolase class II (EC 4.1.2.13)	100
SA_B1_4A.gbk	62020	62880	Fructose-bisphosphate aldolase class II (EC 4.1.2.13)	SA_MRSA252.gbk	2280446	2281306	Fructose-bisphosphate aldolase class II (EC 4.1.2.13)	99.88
SA_B1_4A.gbk	62020	62880	Fructose-bisphosphate aldolase class II (EC 4.1.2.13)	SA_B2_15A.gbk	2421589	2422449	Fructose-bisphosphate aldolase class II (EC 4.1.2.13)	99.77
SA_B1_4A.gbk	62020	62880	Fructose-bisphosphate aldolase class II (EC 4.1.2.13)	SA_B3_4A.gbk	2167647	2168507	Fructose-bisphosphate aldolase class II (EC 4.1.2.13)	100
SA_B1_4A.gbk	62020	62880	Fructose-bisphosphate aldolase class II (EC 4.1.2.13)	SA_JH1.gbk	29250	30110	Fructose-bisphosphate aldolase class II (EC 4.1.2.13)	99.77
SA_B1_4A.gbk	62020	62880	Fructose-bisphosphate aldolase class II (EC 4.1.2.13)	SA_B9_22D.gbk	1314440	1315300	Fructose-bisphosphate aldolase class II (EC 4.1.2.13)	99.3
SA_B1_4A.gbk	62020	62880	Fructose-bisphosphate aldolase class II (EC 4.1.2.13)	SA_COL.gbk	2177627	2178487	Fructose-bisphosphate aldolase class II (EC 4.1.2.13)	99.65
SA_B1_4A.gbk	62020	62880	Fructose-bisphosphate aldolase class II (EC 4.1.2.13)	SA_B4_59C.gbk	2227646	2228506	Fructose-bisphosphate aldolase class II (EC 4.1.2.13)	99.77
SA_B1_4A.gbk	62020	62880	Fructose-bisphosphate aldolase class II (EC 4.1.2.13)	SA_B3_14B.gbk	840498	841358	Fructose-bisphosphate aldolase class II (EC 4.1.2.13)	98.49
SA_B1_4A.gbk	62020	62880	Fructose-bisphosphate aldolase class II (EC 4.1.2.13)	SA_B3_17D.gbk	186833	187693	Fructose-bisphosphate aldolase class II (EC 4.1.2.13)	99.77
SA_B1_4A.gbk	62020	62880	Fructose-bisphosphate aldolase class II (EC 4.1.2.13)	SA_B8_13D.gbk	2755867	2756727	Fructose-bisphosphate aldolase class II (EC 4.1.2.13)	99.77
SA_B1_4A.gbk	63098	63619	Hypothetical protein MW2050	SA_B3_17D.gbk	187911	188432	Hypothetical protein MW2050	99.04
SA_B1_4A.gbk	63098	63619	Hypothetical protein MW2050	SA_B3_4A.gbk	2168725	2169246	Hypothetical protein MW2050	100
SA_B1_4A.gbk	63098	63619	Hypothetical protein MW2050	SA_JH1.gbk	30328	30849	Hypothetical protein MW2050	99.04
SA_B1_4A.gbk	63098	63619	Hypothetical protein MW2050	MW2.gbk	2203808	2204329	Hypothetical protein MW2050	99.81
SA_B1_4A.gbk	63098	63619	Hypothetical protein MW2050	SA_B4_59C.gbk	2228724	2229245	Hypothetical protein MW2050	99.04
SA_B1_4A.gbk	63098	63619	Hypothetical protein MW2050	SA_B2_15A.gbk	2422667	2423188	Hypothetical protein MW2050	99.04
SA_B1_4A.gbk	63098	63619	Hypothetical protein MW2050	SA_COL.gbk	2178705	2179226	Hypothetical protein MW2050	99.81
SA_B1_4A.gbk	63098	63619	Hypothetical protein MW2050	SA_B8_13D.gbk	2756945	2757466	Hypothetical protein MW2050	99.04
SA_B1_4A.gbk	63098	63619	Hypothetical protein MW2050	SA_B2_7A.gbk	293605	294126	Hypothetical protein MW2050	100
SA_B1_4A.gbk	63098	63619	Hypothetical protein MW2050	SA_Mu50.gbk	2253667	2254188	Hypothetical protein MW2050	99.04
SA_B1_4A.gbk	63098	63619	Hypothetical protein MW2050	SA_B3_14B.gbk	839759	840280	Hypothetical protein MW2050	99.43
SA_B1_4A.gbk	63098	63619	Hypothetical protein MW2050	SA_B6_55A.gbk	2177103	2177624	Hypothetical protein MW2050	99.43
SA_B1_4A.gbk	63098	63619	Hypothetical protein MW2050	SA_MRSA252.gbk	2281524	2282045	Hypothetical protein MW2050	99.23
SA_B1_4A.gbk	63098	63619	Hypothetical protein MW2050	SA_B1_4A.gbk	63098	63619	Hypothetical protein MW2050	100
SA_B1_4A.gbk	63098	63619	Hypothetical protein MW2050	SA_B9_22D.gbk	1313701	1314222	Hypothetical protein MW2050	99.81
SA_B1_4A.gbk	63728	65338	CTP synthase (EC 6.3.4.2)	SA_B4_59C.gbk	2229354	2230964	CTP synthase (EC 6.3.4.2)	99.75
SA_B1_4A.gbk	63728	65338	CTP synthase (EC 6.3.4.2)	SA_B6_55A.gbk	2177733	2179343	CTP synthase (EC 6.3.4.2)	98.57
SA_B1_4A.gbk	63728	65338	CTP synthase (EC 6.3.4.2)	SA_JH1.gbk	30958	32568	CTP synthase (EC 6.3.4.2)	99.75
SA_B1_4A.gbk	63728	65338	CTP synthase (EC 6.3.4.2)	SA_B8_13D.gbk	2757575	2759185	CTP synthase (EC 6.3.4.2)	99.75
SA_B1_4A.gbk	63728	65338	CTP synthase (EC 6.3.4.2)	SA_B1_4A.gbk	63728	65338	CTP synthase (EC 6.3.4.2)	100
SA_B1_4A.gbk	63728	65338	CTP synthase (EC 6.3.4.2)	SA_B3_4A.gbk	2169355	2170965	CTP synthase (EC 6.3.4.2)	100
SA_B1_4A.gbk	63728	65338	CTP synthase (EC 6.3.4.2)	SA_B3_17D.gbk	188541	190151	CTP synthase (EC 6.3.4.2)	99.75
SA_B1_4A.gbk	63728	65338	CTP synthase (EC 6.3.4.2)	SA_B3_14B.gbk	838040	839650	CTP synthase (EC 6.3.4.2)	98.57
SA_B1_4A.gbk	63728	65338	CTP synthase (EC 6.3.4.2)	SA_Mu50.gbk	2254297	2255907	CTP synthase (EC 6.3.4.2)	99.75
SA_B1_4A.gbk	63728	65338	CTP synthase (EC 6.3.4.2)	SA_COL.gbk	2179335	2180945	CTP synthase (EC 6.3.4.2)	99.81
SA_B1_4A.gbk	63728	65338	CTP synthase (EC 6.3.4.2)	SA_B2_15A.gbk	2423297	2424907	CTP synthase (EC 6.3.4.2)	99.75
SA_B1_4A.gbk	63728	65338	CTP synthase (EC 6.3.4.2)	SA_MRSA252.gbk	2282154	2283764	CTP synthase (EC 6.3.4.2)	98.63
SA_B1_4A.gbk	63728	65338	CTP synthase (EC 6.3.4.2)	SA_B9_22D.gbk	1311982	1313592	CTP synthase (EC 6.3.4.2)	99.94
SA_B1_4A.gbk	63728	65338	CTP synthase (EC 6.3.4.2)	MW2.gbk	2204438	2206048	CTP synthase (EC 6.3.4.2)	99.94
SA_B1_4A.gbk	63728	65338	CTP synthase (EC 6.3.4.2)	SA_B2_7A.gbk	294235	295845	CTP synthase (EC 6.3.4.2)	100
SA_B1_4A.gbk	65674	66204	DNA-directed RNA polymerase delta subunit (EC 2.7.7.6)	SA_JH1.gbk	32904	33434	DNA-directed RNA polymerase delta subunit (EC 2.7.7.6)	100
SA_B1_4A.gbk	65674	66204	DNA-directed RNA polymerase delta subunit (EC 2.7.7.6)	SA_B2_15A.gbk	2425243	2425773	DNA-directed RNA polymerase delta subunit (EC 2.7.7.6)	100
SA_B1_4A.gbk	65674	66204	DNA-directed RNA polymerase delta subunit (EC 2.7.7.6)	SA_B3_14B.gbk	837174	837704	DNA-directed RNA polymerase delta subunit (EC 2.7.7.6)	99.81
SA_B1_4A.gbk	65674	66204	DNA-directed RNA polymerase delta subunit (EC 2.7.7.6)	MW2.gbk	2206384	2206914	DNA-directed RNA polymerase delta subunit (EC 2.7.7.6)	99.25
SA_B1_4A.gbk	65674	66204	DNA-directed RNA polymerase delta subunit (EC 2.7.7.6)	SA_B1_4A.gbk	65674	66204	DNA-directed RNA polymerase delta subunit (EC 2.7.7.6)	100
SA_B1_4A.gbk	65674	66204	DNA-directed RNA polymerase delta subunit (EC 2.7.7.6)	SA_B4_59C.gbk	2231300	2231830	DNA-directed RNA polymerase delta subunit (EC 2.7.7.6)	100
SA_B1_4A.gbk	65674	66204	DNA-directed RNA polymerase delta subunit (EC 2.7.7.6)	SA_B3_17D.gbk	190487	191017	DNA-directed RNA polymerase delta subunit (EC 2.7.7.6)	100
SA_B1_4A.gbk	65674	66204	DNA-directed RNA polymerase delta subunit (EC 2.7.7.6)	SA_B3_4A.gbk	2171301	2171831	DNA-directed RNA polymerase delta subunit (EC 2.7.7.6)	100
SA_B1_4A.gbk	65674	66204	DNA-directed RNA polymerase delta subunit (EC 2.7.7.6)	SA_COL.gbk	2181281	2181811	DNA-directed RNA polymerase delta subunit (EC 2.7.7.6)	99.25
SA_B1_4A.gbk	65674	66204	DNA-directed RNA polymerase delta subunit (EC 2.7.7.6)	SA_B9_22D.gbk	1311116	1311646	DNA-directed RNA polymerase delta subunit (EC 2.7.7.6)	99.25
SA_B1_4A.gbk	65674	66204	DNA-directed RNA polymerase delta subunit (EC 2.7.7.6)	SA_B6_55A.gbk	2179679	2180209	DNA-directed RNA polymerase delta subunit (EC 2.7.7.6)	99.81
SA_B1_4A.gbk	65674	66204	DNA-directed RNA polymerase delta subunit (EC 2.7.7.6)	SA_B2_7A.gbk	296181	296711	DNA-directed RNA polymerase delta subunit (EC 2.7.7.6)	100
SA_B1_4A.gbk	65674	66204	DNA-directed RNA polymerase delta subunit (EC 2.7.7.6)	SA_B8_13D.gbk	2759521	2760051	DNA-directed RNA polymerase delta subunit (EC 2.7.7.6)	100
SA_B1_4A.gbk	65674	66204	DNA-directed RNA polymerase delta subunit (EC 2.7.7.6)	SA_MRSA252.gbk	2284100	2284630	DNA-directed RNA polymerase delta subunit (EC 2.7.7.6)	99.81
SA_B1_4A.gbk	65674	66204	DNA-directed RNA polymerase delta subunit (EC 2.7.7.6)	SA_Mu50.gbk	2256243	2256773	DNA-directed RNA polymerase delta subunit (EC 2.7.7.6)	100
SA_B1_4A.gbk	66316	67176	spermine/spermidine acetyltransferase blt	SA_B1_4A.gbk	66316	67176	spermine/spermidine acetyltransferase blt	100
SA_B1_4A.gbk	66316	67176	spermine/spermidine acetyltransferase blt	SA_B9_22D.gbk	1310144	1311004	spermine/spermidine acetyltransferase blt	99.77
SA_B1_4A.gbk	66316	67176	spermine/spermidine acetyltransferase blt	SA_B3_14B.gbk	836202	837062	spermine/spermidine acetyltransferase blt	99.07
SA_B1_4A.gbk	66316	67176	spermine/spermidine acetyltransferase blt	SA_MRSA252.gbk	2284742	2285602	spermine/spermidine acetyltransferase blt	99.77
SA_B1_4A.gbk	66316	67176	spermine/spermidine acetyltransferase blt	SA_B3_4A.gbk	2171943	2172803	spermine/spermidine acetyltransferase blt	100
SA_B1_4A.gbk	66316	67176	spermine/spermidine acetyltransferase blt	SA_B6_55A.gbk	2180321	2181181	spermine/spermidine acetyltransferase blt	99.07
SA_B1_4A.gbk	66316	67176	spermine/spermidine acetyltransferase blt	SA_B8_13D.gbk	2760163	2761023	spermine/spermidine acetyltransferase blt	99.88
SA_B1_4A.gbk	66316	67176	spermine/spermidine acetyltransferase blt	SA_B2_7A.gbk	296823	297683	spermine/spermidine acetyltransferase blt	100
SA_B1_4A.gbk	66316	67176	spermine/spermidine acetyltransferase blt	SA_B2_15A.gbk	2425885	2426745	spermine/spermidine acetyltransferase blt	99.88
SA_B1_4A.gbk	66316	67176	spermine/spermidine acetyltransferase blt	MW2.gbk	2207026	2207886	spermine/spermidine acetyltransferase blt	99.77
SA_B1_4A.gbk	66316	67176	spermine/spermidine acetyltransferase blt	SA_B3_17D.gbk	191129	191989	spermine/spermidine acetyltransferase blt	99.88
SA_B1_4A.gbk	66316	67176	spermine/spermidine acetyltransferase blt	SA_Mu50.gbk	2256885	2257745	spermine/spermidine acetyltransferase blt	99.88
SA_B1_4A.gbk	66316	67176	spermine/spermidine acetyltransferase blt	SA_B4_59C.gbk	2231942	2232802	spermine/spermidine acetyltransferase blt	99.88
SA_B1_4A.gbk	66316	67176	spermine/spermidine acetyltransferase blt	SA_COL.gbk	2181923	2182783	spermine/spermidine acetyltransferase blt	99.65
SA_B1_4A.gbk	66316	67176	spermine/spermidine acetyltransferase blt	SA_JH1.gbk	33546	34406	spermine/spermidine acetyltransferase blt	99.88
SA_B1_4A.gbk	67600	68403	Pantothenate kinase type II, eukaryotic (EC 2.7.1.33)	SA_JH1.gbk	34831	35634	Pantothenate kinase type II, eukaryotic (EC 2.7.1.33)	99.25
SA_B1_4A.gbk	67600	68403	Pantothenate kinase type II, eukaryotic (EC 2.7.1.33)	SA_B3_4A.gbk	2173227	2174030	Pantothenate kinase type II, eukaryotic (EC 2.7.1.33)	100
SA_B1_4A.gbk	67600	68403	Pantothenate kinase type II, eukaryotic (EC 2.7.1.33)	SA_Mu50.gbk	2258170	2258973	Pantothenate kinase type II, eukaryotic (EC 2.7.1.33)	99.38
SA_B1_4A.gbk	67600	68403	Pantothenate kinase type II, eukaryotic (EC 2.7.1.33)	SA_B1_4A.gbk	67600	68403	Pantothenate kinase type II, eukaryotic (EC 2.7.1.33)	100
SA_B1_4A.gbk	67600	68403	Pantothenate kinase type II, eukaryotic (EC 2.7.1.33)	SA_COL.gbk	2183207	2184010	Pantothenate kinase type II, eukaryotic (EC 2.7.1.33)	99.5
SA_B1_4A.gbk	67600	68403	Pantothenate kinase type II, eukaryotic (EC 2.7.1.33)	SA_B2_15A.gbk	2427170	2427973	Pantothenate kinase type II, eukaryotic (EC 2.7.1.33)	99.38
SA_B1_4A.gbk	67600	68403	Pantothenate kinase type II, eukaryotic (EC 2.7.1.33)	SA_B4_59C.gbk	2233227	2234030	Pantothenate kinase type II, eukaryotic (EC 2.7.1.33)	99.38
SA_B1_4A.gbk	67600	68403	Pantothenate kinase type II, eukaryotic (EC 2.7.1.33)	SA_B2_7A.gbk	298107	298910	Pantothenate kinase type II, eukaryotic (EC 2.7.1.33)	100
SA_B1_4A.gbk	67600	68403	Pantothenate kinase type II, eukaryotic (EC 2.7.1.33)	SA_B9_22D.gbk	1308916	1309719	Pantothenate kinase type II, eukaryotic (EC 2.7.1.33)	99.62
SA_B1_4A.gbk	67600	68403	Pantothenate kinase type II, eukaryotic (EC 2.7.1.33)	SA_B3_14B.gbk	834974	835777	Pantothenate kinase type II, eukaryotic (EC 2.7.1.33)	98.76
SA_B1_4A.gbk	67600	68403	Pantothenate kinase type II, eukaryotic (EC 2.7.1.33)	SA_B6_55A.gbk	2181606	2182409	Pantothenate kinase type II, eukaryotic (EC 2.7.1.33)	98.76
SA_B1_4A.gbk	67600	68403	Pantothenate kinase type II, eukaryotic (EC 2.7.1.33)	MW2.gbk	2208310	2209113	Pantothenate kinase type II, eukaryotic (EC 2.7.1.33)	99.5
SA_B1_4A.gbk	67600	68403	Pantothenate kinase type II, eukaryotic (EC 2.7.1.33)	SA_B8_13D.gbk	2761448	2762251	Pantothenate kinase type II, eukaryotic (EC 2.7.1.33)	99.38
SA_B1_4A.gbk	67600	68403	Pantothenate kinase type II, eukaryotic (EC 2.7.1.33)	SA_MRSA252.gbk	2286026	2286829	Pantothenate kinase type II, eukaryotic (EC 2.7.1.33)	99
SA_B1_4A.gbk	67600	68403	Pantothenate kinase type II, eukaryotic (EC 2.7.1.33)	SA_B3_17D.gbk	192414	193217	Pantothenate kinase type II, eukaryotic (EC 2.7.1.33)	99.38
SA_B1_4A.gbk	68533	69204	Hypothetical protein SAV2131	SA_B4_59C.gbk	2234161	2234832	Hypothetical protein SAV2131	99.85
SA_B1_4A.gbk	68533	69204	Hypothetical protein SAV2131	SA_B3_4A.gbk	2174160	2174831	Hypothetical protein SAV2131	100
SA_B1_4A.gbk	68533	69204	Hypothetical protein SAV2131	SA_Mu50.gbk	2259104	2259775	Hypothetical protein SAV2131	99.85
SA_B1_4A.gbk	68533	69204	Hypothetical protein SAV2131	SA_B8_13D.gbk	2762382	2763053	Hypothetical protein SAV2131	99.85
SA_B1_4A.gbk	68533	69204	Hypothetical protein SAV2131	SA_B2_15A.gbk	2428104	2428775	Hypothetical protein SAV2131	99.85
SA_B1_4A.gbk	68533	69204	Hypothetical protein SAV2131	SA_B3_14B.gbk	834173	834844	Hypothetical protein SAV2131	99.85
SA_B1_4A.gbk	68533	69204	Hypothetical protein SAV2131	SA_B1_4A.gbk	68533	69204	Hypothetical protein SAV2131	100
SA_B1_4A.gbk	68533	69204	Hypothetical protein SAV2131	SA_COL.gbk	2184140	2184811	Hypothetical protein SAV2131	99.85
SA_B1_4A.gbk	68533	69204	Hypothetical protein SAV2131	SA_JH1.gbk	35765	36436	Hypothetical protein SAV2131	99.85
SA_B1_4A.gbk	68533	69204	Hypothetical protein SAV2131	SA_B2_7A.gbk	299040	299711	Hypothetical protein SAV2131	100
SA_B1_4A.gbk	68533	69204	Hypothetical protein SAV2131	SA_B3_17D.gbk	193348	194019	Hypothetical protein SAV2131	99.85
SA_B1_4A.gbk	68533	69204	Hypothetical protein SAV2131	SA_B9_22D.gbk	1308115	1308786	Hypothetical protein SAV2131	100
SA_B1_4A.gbk	68533	69204	Hypothetical protein SAV2131	SA_B6_55A.gbk	2182539	2183210	Hypothetical protein SAV2131	99.85
SA_B1_4A.gbk	68533	69204	Hypothetical protein SAV2131	MW2.gbk	2209243	2209914	Hypothetical protein SAV2131	99.85
SA_B1_4A.gbk	68533	69204	Hypothetical protein SAV2131	SA_MRSA252.gbk	2286955	2287626	Hypothetical protein SAV2131	99.85
SA_B1_4A.gbk	69603	70796	Hypothetical protein SAV2132	SA_Mu50.gbk	2260174	2261367	Hypothetical protein SAV2132	99.83
SA_B1_4A.gbk	69603	70796	Hypothetical protein SAV2132	SA_B3_4A.gbk	2175230	2176423	Hypothetical protein SAV2132	100
SA_B1_4A.gbk	69603	70796	Hypothetical protein SAV2132	MW2.gbk	2210313	2211506	Hypothetical protein SAV2132	99.92
SA_B1_4A.gbk	69603	70796	Hypothetical protein SAV2132	SA_COL.gbk	2185210	2186403	Hypothetical protein SAV2132	99.92
SA_B1_4A.gbk	69603	70796	Hypothetical protein SAV2132	SA_B3_14B.gbk	832581	833774	Hypothetical protein SAV2132	98.74
SA_B1_4A.gbk	69603	70796	Hypothetical protein SAV2132	SA_B4_59C.gbk	2235231	2236424	Hypothetical protein SAV2132	99.83
SA_B1_4A.gbk	69603	70796	Hypothetical protein SAV2132	SA_B2_15A.gbk	2429174	2430367	Hypothetical protein SAV2132	99.83
SA_B1_4A.gbk	69603	70796	Hypothetical protein SAV2132	SA_B1_4A.gbk	69603	70796	Hypothetical protein SAV2132	100
SA_B1_4A.gbk	69603	70796	Hypothetical protein SAV2132	SA_JH1.gbk	36835	38028	Hypothetical protein SAV2132	99.83
SA_B1_4A.gbk	69603	70796	Hypothetical protein SAV2132	SA_MRSA252.gbk	2288025	2289218	Hypothetical protein SAV2132	99.5
SA_B1_4A.gbk	69603	70796	Hypothetical protein SAV2132	SA_B9_22D.gbk	1306523	1307716	Hypothetical protein SAV2132	99.92
SA_B1_4A.gbk	69603	70796	Hypothetical protein SAV2132	SA_B6_55A.gbk	2183609	2184802	Hypothetical protein SAV2132	98.74
SA_B1_4A.gbk	69603	70796	Hypothetical protein SAV2132	SA_B8_13D.gbk	2763452	2764645	Hypothetical protein SAV2132	99.83
SA_B1_4A.gbk	69603	70796	Hypothetical protein SAV2132	SA_B2_7A.gbk	300110	301303	Hypothetical protein SAV2132	100
SA_B1_4A.gbk	69603	70796	Hypothetical protein SAV2132	SA_B3_17D.gbk	194418	195611	Hypothetical protein SAV2132	99.83
SA_B1_4A.gbk	70796	71980	HmrA protein involved in methicillin resistance / amidohydrolase of M40 family	SA_B1_4A.gbk	70796	71980	HmrA protein involved in methicillin resistance / amidohydrolase of M40 family	100
SA_B1_4A.gbk	70796	71980	HmrA protein involved in methicillin resistance / amidohydrolase of M40 family	SA_B3_14B.gbk	831397	832581	HmrA protein involved in methicillin resistance / amidohydrolase of M40 family	98.99
SA_B1_4A.gbk	70796	71980	HmrA protein involved in methicillin resistance / amidohydrolase of M40 family	SA_Mu50.gbk	2261367	2262551	HmrA protein involved in methicillin resistance / amidohydrolase of M40 family	99.75
SA_B1_4A.gbk	70796	71980	HmrA protein involved in methicillin resistance / amidohydrolase of M40 family	MW2.gbk	2211506	2212690	HmrA protein involved in methicillin resistance / amidohydrolase of M40 family	99.66
SA_B1_4A.gbk	70796	71980	HmrA protein involved in methicillin resistance / amidohydrolase of M40 family	SA_B4_59C.gbk	2236424	2237608	HmrA protein involved in methicillin resistance / amidohydrolase of M40 family	99.75
SA_B1_4A.gbk	70796	71980	HmrA protein involved in methicillin resistance / amidohydrolase of M40 family	SA_MRSA252.gbk	2289218	2290402	HmrA protein involved in methicillin resistance / amidohydrolase of M40 family	99.41
SA_B1_4A.gbk	70796	71980	HmrA protein involved in methicillin resistance / amidohydrolase of M40 family	SA_JH1.gbk	38028	39212	HmrA protein involved in methicillin resistance / amidohydrolase of M40 family	99.75
SA_B1_4A.gbk	70796	71980	HmrA protein involved in methicillin resistance / amidohydrolase of M40 family	SA_B3_17D.gbk	195611	196795	HmrA protein involved in methicillin resistance / amidohydrolase of M40 family	99.75
SA_B1_4A.gbk	70796	71980	HmrA protein involved in methicillin resistance / amidohydrolase of M40 family	SA_B8_13D.gbk	2764645	2765829	HmrA protein involved in methicillin resistance / amidohydrolase of M40 family	99.75
SA_B1_4A.gbk	70796	71980	HmrA protein involved in methicillin resistance / amidohydrolase of M40 family	SA_B6_55A.gbk	2184802	2185986	HmrA protein involved in methicillin resistance / amidohydrolase of M40 family	98.99
SA_B1_4A.gbk	70796	71980	HmrA protein involved in methicillin resistance / amidohydrolase of M40 family	SA_B3_4A.gbk	2176423	2177607	HmrA protein involved in methicillin resistance / amidohydrolase of M40 family	100
SA_B1_4A.gbk	70796	71980	HmrA protein involved in methicillin resistance / amidohydrolase of M40 family	SA_B2_15A.gbk	2430367	2431551	HmrA protein involved in methicillin resistance / amidohydrolase of M40 family	99.75
SA_B1_4A.gbk	70796	71980	HmrA protein involved in methicillin resistance / amidohydrolase of M40 family	SA_B9_22D.gbk	1305339	1306523	HmrA protein involved in methicillin resistance / amidohydrolase of M40 family	99.83
SA_B1_4A.gbk	70796	71980	HmrA protein involved in methicillin resistance / amidohydrolase of M40 family	SA_COL.gbk	2186403	2187587	HmrA protein involved in methicillin resistance / amidohydrolase of M40 family	99.75
SA_B1_4A.gbk	70796	71980	HmrA protein involved in methicillin resistance / amidohydrolase of M40 family	SA_B2_7A.gbk	301303	302487	HmrA protein involved in methicillin resistance / amidohydrolase of M40 family	100
SA_B1_4A.gbk	72291	72761	S-ribosylhomocysteine lyase (EC 4.4.1.21) @ Autoinducer-2 production protein LuxS	SA_B3_17D.gbk	197106	197576	S-ribosylhomocysteine lyase (EC 4.4.1.21) @ Autoinducer-2 production protein LuxS	99.36
SA_B1_4A.gbk	72291	72761	S-ribosylhomocysteine lyase (EC 4.4.1.21) @ Autoinducer-2 production protein LuxS	SA_B6_55A.gbk	2186295	2186765	S-ribosylhomocysteine lyase (EC 4.4.1.21) @ Autoinducer-2 production protein LuxS	98.3
SA_B1_4A.gbk	72291	72761	S-ribosylhomocysteine lyase (EC 4.4.1.21) @ Autoinducer-2 production protein LuxS	SA_B2_7A.gbk	302798	303268	S-ribosylhomocysteine lyase (EC 4.4.1.21) @ Autoinducer-2 production protein LuxS	100
SA_B1_4A.gbk	72291	72761	S-ribosylhomocysteine lyase (EC 4.4.1.21) @ Autoinducer-2 production protein LuxS	SA_COL.gbk	2187898	2188368	S-ribosylhomocysteine lyase (EC 4.4.1.21) / Autoinducer-2 production protein LuxS	99.79
SA_B1_4A.gbk	72291	72761	S-ribosylhomocysteine lyase (EC 4.4.1.21) @ Autoinducer-2 production protein LuxS	SA_B4_59C.gbk	2237919	2238389	S-ribosylhomocysteine lyase (EC 4.4.1.21) @ Autoinducer-2 production protein LuxS	99.36
SA_B1_4A.gbk	72291	72761	S-ribosylhomocysteine lyase (EC 4.4.1.21) @ Autoinducer-2 production protein LuxS	SA_B8_13D.gbk	2766140	2766610	S-ribosylhomocysteine lyase (EC 4.4.1.21) @ Autoinducer-2 production protein LuxS	99.36
SA_B1_4A.gbk	72291	72761	S-ribosylhomocysteine lyase (EC 4.4.1.21) @ Autoinducer-2 production protein LuxS	SA_JH1.gbk	39523	39993	S-ribosylhomocysteine lyase (EC 4.4.1.21) / Autoinducer-2 production protein LuxS	99.36
SA_B1_4A.gbk	72291	72761	S-ribosylhomocysteine lyase (EC 4.4.1.21) @ Autoinducer-2 production protein LuxS	SA_MRSA252.gbk	2290712	2291182	S-ribosylhomocysteine lyase (EC 4.4.1.21) / Autoinducer-2 production protein LuxS	98.3
SA_B1_4A.gbk	72291	72761	S-ribosylhomocysteine lyase (EC 4.4.1.21) @ Autoinducer-2 production protein LuxS	MW2.gbk	2213001	2213471	S-ribosylhomocysteine lyase (EC 4.4.1.21) / Autoinducer-2 production protein LuxS	99.58
SA_B1_4A.gbk	72291	72761	S-ribosylhomocysteine lyase (EC 4.4.1.21) @ Autoinducer-2 production protein LuxS	SA_B2_15A.gbk	2431862	2432332	S-ribosylhomocysteine lyase (EC 4.4.1.21) @ Autoinducer-2 production protein LuxS	99.36
SA_B1_4A.gbk	72291	72761	S-ribosylhomocysteine lyase (EC 4.4.1.21) @ Autoinducer-2 production protein LuxS	SA_B9_22D.gbk	1304558	1305028	S-ribosylhomocysteine lyase (EC 4.4.1.21) @ Autoinducer-2 production protein LuxS	99.15
SA_B1_4A.gbk	72291	72761	S-ribosylhomocysteine lyase (EC 4.4.1.21) @ Autoinducer-2 production protein LuxS	SA_B3_14B.gbk	830618	831088	S-ribosylhomocysteine lyase (EC 4.4.1.21) @ Autoinducer-2 production protein LuxS	98.3
SA_B1_4A.gbk	72291	72761	S-ribosylhomocysteine lyase (EC 4.4.1.21) @ Autoinducer-2 production protein LuxS	SA_B3_4A.gbk	2177918	2178388	S-ribosylhomocysteine lyase (EC 4.4.1.21) @ Autoinducer-2 production protein LuxS	100
SA_B1_4A.gbk	72291	72761	S-ribosylhomocysteine lyase (EC 4.4.1.21) @ Autoinducer-2 production protein LuxS	SA_B1_4A.gbk	72291	72761	S-ribosylhomocysteine lyase (EC 4.4.1.21) @ Autoinducer-2 production protein LuxS	100
SA_B1_4A.gbk	72291	72761	S-ribosylhomocysteine lyase (EC 4.4.1.21) @ Autoinducer-2 production protein LuxS	SA_Mu50.gbk	2262862	2263332	S-ribosylhomocysteine lyase (EC 4.4.1.21) / Autoinducer-2 production protein LuxS	99.36
SA_B1_4A.gbk	72913	73263	Hypothetical protein SAV2135	SA_B8_13D.gbk	2766762	2767112	Hypothetical protein SAV2135	100
SA_B1_4A.gbk	72913	73263	Hypothetical protein SAV2135	MW2.gbk	2213623	2213973	Hypothetical protein SAV2135	99.72
SA_B1_4A.gbk	72913	73263	Hypothetical protein SAV2135	SA_B4_59C.gbk	2238541	2238891	Hypothetical protein SAV2135	99.43
SA_B1_4A.gbk	72913	73263	Hypothetical protein SAV2135	SA_B2_15A.gbk	2432484	2432834	Hypothetical protein SAV2135	100
SA_B1_4A.gbk	72913	73263	Hypothetical protein SAV2135	SA_B3_17D.gbk	197728	198078	Hypothetical protein SAV2135	100
SA_B1_4A.gbk	72913	73263	Hypothetical protein SAV2135	SA_JH1.gbk	40145	40495	Hypothetical protein SAV2135	100
SA_B1_4A.gbk	72913	73263	Hypothetical protein SAV2135	SA_B9_22D.gbk	1304056	1304406	Hypothetical protein SAV2135	100
SA_B1_4A.gbk	72913	73263	Hypothetical protein SAV2135	SA_B2_7A.gbk	303420	303770	Hypothetical protein SAV2135	100
SA_B1_4A.gbk	72913	73263	Hypothetical protein SAV2135	SA_COL.gbk	2188520	2188870	Hypothetical protein SAV2135	99.72
SA_B1_4A.gbk	72913	73263	Hypothetical protein SAV2135	SA_Mu50.gbk	2263484	2263834	Hypothetical protein SAV2135	100
SA_B1_4A.gbk	72913	73263	Hypothetical protein SAV2135	SA_B3_4A.gbk	2178540	2178890	Hypothetical protein SAV2135	100
SA_B1_4A.gbk	72913	73263	Hypothetical protein SAV2135	SA_B1_4A.gbk	72913	73263	Hypothetical protein SAV2135	100
SA_B1_4A.gbk	72913	73263	Hypothetical protein SAV2135	SA_MRSA252.gbk	2291334	2291684	Hypothetical protein SAV2135	99.43
SA_B1_4A.gbk	72913	73263	Hypothetical protein SAV2135	SA_B6_55A.gbk	2186917	2187267	Hypothetical protein SAV2135	99.72
SA_B1_4A.gbk	72913	73263	Hypothetical protein SAV2135	SA_B3_14B.gbk	830116	830466	Hypothetical protein SAV2135	99.72
SA_B1_4A.gbk	73277	74578	Pyrimidine-nucleoside phosphorylase (EC 2.4.2.2)	SA_B8_13D.gbk	2767126	2768427	Pyrimidine-nucleoside phosphorylase (EC 2.4.2.2)	99.92
SA_B1_4A.gbk	73277	74578	Pyrimidine-nucleoside phosphorylase (EC 2.4.2.2)	SA_B9_22D.gbk	1302741	1304042	Pyrimidine-nucleoside phosphorylase (EC 2.4.2.2)	99.92
SA_B1_4A.gbk	73277	74578	Pyrimidine-nucleoside phosphorylase (EC 2.4.2.2)	SA_B3_17D.gbk	198092	199393	Pyrimidine-nucleoside phosphorylase (EC 2.4.2.2)	99.92
SA_B1_4A.gbk	73277	74578	Pyrimidine-nucleoside phosphorylase (EC 2.4.2.2)	SA_B1_4A.gbk	73277	74578	Pyrimidine-nucleoside phosphorylase (EC 2.4.2.2)	100
SA_B1_4A.gbk	73277	74578	Pyrimidine-nucleoside phosphorylase (EC 2.4.2.2)	SA_B6_55A.gbk	2187281	2188582	Pyrimidine-nucleoside phosphorylase (EC 2.4.2.2)	98.77
SA_B1_4A.gbk	73277	74578	Pyrimidine-nucleoside phosphorylase (EC 2.4.2.2)	MW2.gbk	2213987	2215327	Pyrimidine-nucleoside phosphorylase (EC 2.4.2.2)	99.85
SA_B1_4A.gbk	73277	74578	Pyrimidine-nucleoside phosphorylase (EC 2.4.2.2)	SA_B3_14B.gbk	828801	830102	Pyrimidine-nucleoside phosphorylase (EC 2.4.2.2)	98.77
SA_B1_4A.gbk	73277	74578	Pyrimidine-nucleoside phosphorylase (EC 2.4.2.2)	SA_JH1.gbk	40509	41810	Pyrimidine-nucleoside phosphorylase (EC 2.4.2.2)	99.92
SA_B1_4A.gbk	73277	74578	Pyrimidine-nucleoside phosphorylase (EC 2.4.2.2)	SA_B3_4A.gbk	2178904	2180205	Pyrimidine-nucleoside phosphorylase (EC 2.4.2.2)	100
SA_B1_4A.gbk	73277	74578	Pyrimidine-nucleoside phosphorylase (EC 2.4.2.2)	SA_B2_7A.gbk	303784	305085	Pyrimidine-nucleoside phosphorylase (EC 2.4.2.2)	100
SA_B1_4A.gbk	73277	74578	Pyrimidine-nucleoside phosphorylase (EC 2.4.2.2)	SA_COL.gbk	2188884	2190185	Pyrimidine-nucleoside phosphorylase (EC 2.4.2.2)	100
SA_B1_4A.gbk	73277	74578	Pyrimidine-nucleoside phosphorylase (EC 2.4.2.2)	SA_Mu50.gbk	2263848	2265188	Pyrimidine-nucleoside phosphorylase (EC 2.4.2.2)	99.92
SA_B1_4A.gbk	73277	74578	Pyrimidine-nucleoside phosphorylase (EC 2.4.2.2)	SA_MRSA252.gbk	2291698	2292999	Pyrimidine-nucleoside phosphorylase (EC 2.4.2.2)	99.08
SA_B1_4A.gbk	73277	74578	Pyrimidine-nucleoside phosphorylase (EC 2.4.2.2)	SA_B4_59C.gbk	2238905	2240206	Pyrimidine-nucleoside phosphorylase (EC 2.4.2.2)	99.92
SA_B1_4A.gbk	73277	74578	Pyrimidine-nucleoside phosphorylase (EC 2.4.2.2)	SA_B2_15A.gbk	2432848	2434149	Pyrimidine-nucleoside phosphorylase (EC 2.4.2.2)	99.92
SA_B1_4A.gbk	74857	75756	Deoxyribose-phosphate aldolase (EC 4.1.2.4)	SA_B2_15A.gbk	2434428	2435090	Deoxyribose-phosphate aldolase (EC 4.1.2.4)	99.7
SA_B1_4A.gbk	74857	75756	Deoxyribose-phosphate aldolase (EC 4.1.2.4)	SA_B3_17D.gbk	199672	200334	Deoxyribose-phosphate aldolase (EC 4.1.2.4)	99.7
SA_B1_4A.gbk	74857	75756	Deoxyribose-phosphate aldolase (EC 4.1.2.4)	SA_B3_17D.gbk	940625	941287	Deoxyribose-phosphate aldolase (EC 4.1.2.4)	99.69
SA_B1_4A.gbk	74857	75756	Deoxyribose-phosphate aldolase (EC 4.1.2.4)	SA_B4_59C.gbk	2240485	2241147	Deoxyribose-phosphate aldolase (EC 4.1.2.4)	99.7
SA_B1_4A.gbk	74857	75756	Deoxyribose-phosphate aldolase (EC 4.1.2.4)	SA_B9_22D.gbk	1301800	1302462	Deoxyribose-phosphate aldolase (EC 4.1.2.4)	98.78
SA_B1_4A.gbk	74857	75756	Deoxyribose-phosphate aldolase (EC 4.1.2.4)	SA_B2_15A.gbk	354402	355064	Deoxyribose-phosphate aldolase (EC 4.1.2.4)	99.69
SA_B1_4A.gbk	74857	75756	Deoxyribose-phosphate aldolase (EC 4.1.2.4)	SA_B4_59C.gbk	182650	183312	Deoxyribose-phosphate aldolase (EC 4.1.2.4)	99.69
SA_B1_4A.gbk	74857	75756	Deoxyribose-phosphate aldolase (EC 4.1.2.4)	SA_COL.gbk	2190464	2191126	Deoxyribose-phosphate aldolase (EC 4.1.2.4)	99.54
SA_B1_4A.gbk	74857	75756	Deoxyribose-phosphate aldolase (EC 4.1.2.4)	SA_B2_7A.gbk	1016480	1017142	Deoxyribose-phosphate aldolase (EC 4.1.2.4)	98.58
SA_B1_4A.gbk	74857	75756	Deoxyribose-phosphate aldolase (EC 4.1.2.4)	SA_B3_4A.gbk	2180484	2180642	Deoxyribose-phosphate aldolase (EC 4.1.2.4)	100
SA_B1_4A.gbk	74857	75756	Deoxyribose-phosphate aldolase (EC 4.1.2.4)	SA_B6_55A.gbk	2188862	2189524	Deoxyribose-phosphate aldolase (EC 4.1.2.4)	97.87
SA_B1_4A.gbk	74857	75756	Deoxyribose-phosphate aldolase (EC 4.1.2.4)	SA_B6_55A.gbk	119756	120418	Deoxyribose-phosphate aldolase (EC 4.1.2.4)	98.11
SA_B1_4A.gbk	74857	75756	Deoxyribose-phosphate aldolase (EC 4.1.2.4)	SA_MRSA252.gbk	154298	154960	Deoxyribose-phosphate aldolase (EC 4.1.2.4)	98.11
SA_B1_4A.gbk	74857	75756	Deoxyribose-phosphate aldolase (EC 4.1.2.4)	SA_JH1.gbk	24386	25048	Deoxyribose-phosphate aldolase (EC 4.1.2.4)	98.58
SA_B1_4A.gbk	74857	75756	Deoxyribose-phosphate aldolase (EC 4.1.2.4)	SA_Mu50.gbk	153038	153700	Deoxyribose-phosphate aldolase (EC 4.1.2.4)	98.58
SA_B1_4A.gbk	74857	75756	Deoxyribose-phosphate aldolase (EC 4.1.2.4)	SA_JH1.gbk	42089	42751	Deoxyribose-phosphate aldolase (EC 4.1.2.4)	99.7
SA_B1_4A.gbk	74857	75756	Deoxyribose-phosphate aldolase (EC 4.1.2.4)	SA_B3_4A.gbk	149210	149368	Deoxyribose-phosphate aldolase (EC 4.1.2.4)	100
SA_B1_4A.gbk	74857	75756	Deoxyribose-phosphate aldolase (EC 4.1.2.4)	SA_B8_13D.gbk	687820	688482	Deoxyribose-phosphate aldolase (EC 4.1.2.4)	99.69
SA_B1_4A.gbk	74857	75756	Deoxyribose-phosphate aldolase (EC 4.1.2.4)	SA_B3_14B.gbk	108459	109121	Deoxyribose-phosphate aldolase (EC 4.1.2.4)	98.11
SA_B1_4A.gbk	74857	75756	Deoxyribose-phosphate aldolase (EC 4.1.2.4)	SA_COL.gbk	138421	139083	Deoxyribose-phosphate aldolase (EC 4.1.2.4)	98.58
SA_B1_4A.gbk	74857	75756	Deoxyribose-phosphate aldolase (EC 4.1.2.4)	SA_Mu50.gbk	2265428	2266090	Deoxyribose-phosphate aldolase (EC 4.1.2.4)	99.7
SA_B1_4A.gbk	74857	75756	Deoxyribose-phosphate aldolase (EC 4.1.2.4)	SA_B1_4A.gbk	779645	779803	Deoxyribose-phosphate aldolase (EC 4.1.2.4)	100
SA_B1_4A.gbk	74857	75756	Deoxyribose-phosphate aldolase (EC 4.1.2.4)	SA_B1_4A.gbk	74857	75756	Deoxyribose-phosphate aldolase (EC 4.1.2.4)	100
SA_B1_4A.gbk	74857	75756	Deoxyribose-phosphate aldolase (EC 4.1.2.4)	SA_B3_4A.gbk	148467	149129	Deoxyribose-phosphate aldolase (EC 4.1.2.4)	98.58
SA_B1_4A.gbk	74857	75756	Deoxyribose-phosphate aldolase (EC 4.1.2.4)	SA_B2_7A.gbk	305364	306026	Deoxyribose-phosphate aldolase (EC 4.1.2.4)	100
SA_B1_4A.gbk	74857	75756	Deoxyribose-phosphate aldolase (EC 4.1.2.4)	SA_B3_14B.gbk	827859	828521	Deoxyribose-phosphate aldolase (EC 4.1.2.4)	97.87
SA_B1_4A.gbk	74857	75756	Deoxyribose-phosphate aldolase (EC 4.1.2.4)	SA_B9_22D.gbk	566296	566958	Deoxyribose-phosphate aldolase (EC 4.1.2.4)	98.58
SA_B1_4A.gbk	74857	75756	Deoxyribose-phosphate aldolase (EC 4.1.2.4)	SA_B8_13D.gbk	2768706	2769368	Deoxyribose-phosphate aldolase (EC 4.1.2.4)	99.7
SA_B1_4A.gbk	74857	75756	Deoxyribose-phosphate aldolase (EC 4.1.2.4)	MW2.gbk	2215569	2216231	Deoxyribose-phosphate aldolase (EC 4.1.2.4)	99.54
SA_B1_4A.gbk	74857	75756	Deoxyribose-phosphate aldolase (EC 4.1.2.4)	MW2.gbk	130537	131199	Deoxyribose-phosphate aldolase (EC 4.1.2.4)	98.43
SA_B1_4A.gbk	74857	75756	Deoxyribose-phosphate aldolase (EC 4.1.2.4)	SA_B1_4A.gbk	778902	779564	Deoxyribose-phosphate aldolase (EC 4.1.2.4)	98.58
SA_B1_4A.gbk	74857	75756	Deoxyribose-phosphate aldolase (EC 4.1.2.4)	SA_B3_4A.gbk	2180723	2181232	Deoxyribose-phosphate aldolase (EC 4.1.2.4)	100
SA_B1_4A.gbk	74857	75756	Deoxyribose-phosphate aldolase (EC 4.1.2.4)	SA_MRSA252.gbk	2293279	2293941	Deoxyribose-phosphate aldolase (EC 4.1.2.4)	98.02
SA_B1_4A.gbk	76071	76781	Purine nucleoside phosphorylase (EC 2.4.2.1)	SA_MRSA252.gbk	2294256	2294966	Purine nucleoside phosphorylase (EC 2.4.2.1)	99.86
SA_B1_4A.gbk	76071	76781	Purine nucleoside phosphorylase (EC 2.4.2.1)	SA_B2_15A.gbk	2435404	2436114	Purine nucleoside phosphorylase (EC 2.4.2.1)	100
SA_B1_4A.gbk	76071	76781	Purine nucleoside phosphorylase (EC 2.4.2.1)	SA_B4_59C.gbk	2241461	2242171	Purine nucleoside phosphorylase (EC 2.4.2.1)	100
SA_B1_4A.gbk	76071	76781	Purine nucleoside phosphorylase (EC 2.4.2.1)	SA_B2_7A.gbk	306341	307051	Purine nucleoside phosphorylase (EC 2.4.2.1)	100
SA_B1_4A.gbk	76071	76781	Purine nucleoside phosphorylase (EC 2.4.2.1)	SA_B3_4A.gbk	2181547	2182257	Purine nucleoside phosphorylase (EC 2.4.2.1)	100
SA_B1_4A.gbk	76071	76781	Purine nucleoside phosphorylase (EC 2.4.2.1)	SA_B3_17D.gbk	200648	201358	Purine nucleoside phosphorylase (EC 2.4.2.1)	100
SA_B1_4A.gbk	76071	76781	Purine nucleoside phosphorylase (EC 2.4.2.1)	SA_B8_13D.gbk	2769682	2770392	Purine nucleoside phosphorylase (EC 2.4.2.1)	100
SA_B1_4A.gbk	76071	76781	Purine nucleoside phosphorylase (EC 2.4.2.1)	MW2.gbk	2216546	2217256	Purine nucleoside phosphorylase (EC 2.4.2.1)	100
SA_B1_4A.gbk	76071	76781	Purine nucleoside phosphorylase (EC 2.4.2.1)	SA_B1_4A.gbk	76071	76781	Purine nucleoside phosphorylase (EC 2.4.2.1)	100
SA_B1_4A.gbk	76071	76781	Purine nucleoside phosphorylase (EC 2.4.2.1)	SA_Mu50.gbk	2266404	2267114	Purine nucleoside phosphorylase (EC 2.4.2.1)	100
SA_B1_4A.gbk	76071	76781	Purine nucleoside phosphorylase (EC 2.4.2.1)	SA_COL.gbk	2191441	2192151	Purine nucleoside phosphorylase (EC 2.4.2.1)	99.86
SA_B1_4A.gbk	76071	76781	Purine nucleoside phosphorylase (EC 2.4.2.1)	SA_B9_22D.gbk	1300775	1301485	Purine nucleoside phosphorylase (EC 2.4.2.1)	100
SA_B1_4A.gbk	76071	76781	Purine nucleoside phosphorylase (EC 2.4.2.1)	SA_B3_14B.gbk	826835	827545	Purine nucleoside phosphorylase (EC 2.4.2.1)	99.72
SA_B1_4A.gbk	76071	76781	Purine nucleoside phosphorylase (EC 2.4.2.1)	SA_B6_55A.gbk	2189838	2190548	Purine nucleoside phosphorylase (EC 2.4.2.1)	99.72
SA_B1_4A.gbk	76071	76781	Purine nucleoside phosphorylase (EC 2.4.2.1)	SA_JH1.gbk	43065	43775	Purine nucleoside phosphorylase (EC 2.4.2.1)	100
SA_B1_4A.gbk	76902	77345	DNA protection during starvation protein	SA_B2_15A.gbk	2436235	2436678	DNA protection during starvation protein	100
SA_B1_4A.gbk	76902	77345	DNA protection during starvation protein	SA_COL.gbk	2192272	2192715	Non-specific DNA-binding protein Dps / Iron-binding ferritin-like antioxidant protein / Ferroxidase (EC 1.16.3.1)	99.55
SA_B1_4A.gbk	76902	77345	DNA protection during starvation protein	MW2.gbk	2217377	2217820	Non-specific DNA-binding protein Dps / Iron-binding ferritin-like antioxidant protein / Ferroxidase (EC 1.16.3.1)	100
SA_B1_4A.gbk	76902	77345	DNA protection during starvation protein	SA_B9_22D.gbk	1300211	1300654	DNA protection during starvation protein	99.32
SA_B1_4A.gbk	76902	77345	DNA protection during starvation protein	SA_B1_4A.gbk	76902	77345	DNA protection during starvation protein	100
SA_B1_4A.gbk	76902	77345	DNA protection during starvation protein	SA_B8_13D.gbk	2770513	2770956	DNA protection during starvation protein	100
SA_B1_4A.gbk	76902	77345	DNA protection during starvation protein	SA_B2_7A.gbk	307172	307615	DNA protection during starvation protein	100
SA_B1_4A.gbk	76902	77345	DNA protection during starvation protein	SA_Mu50.gbk	2267235	2267678	Non-specific DNA-binding protein Dps / Iron-binding ferritin-like antioxidant protein / Ferroxidase (EC 1.16.3.1)	100
SA_B1_4A.gbk	76902	77345	DNA protection during starvation protein	SA_JH1.gbk	43896	44339	Non-specific DNA-binding protein Dps / Iron-binding ferritin-like antioxidant protein / Ferroxidase (EC 1.16.3.1)	100
SA_B1_4A.gbk	76902	77345	DNA protection during starvation protein	SA_B3_14B.gbk	826271	826714	DNA protection during starvation protein	97.97
SA_B1_4A.gbk	76902	77345	DNA protection during starvation protein	SA_B3_4A.gbk	2182378	2182821	DNA protection during starvation protein	100
SA_B1_4A.gbk	76902	77345	DNA protection during starvation protein	SA_B6_55A.gbk	2190669	2191112	DNA protection during starvation protein	97.97
SA_B1_4A.gbk	76902	77345	DNA protection during starvation protein	SA_MRSA252.gbk	2295087	2295530	Non-specific DNA-binding protein Dps / Iron-binding ferritin-like antioxidant protein / Ferroxidase (EC 1.16.3.1)	99.32
SA_B1_4A.gbk	76902	77345	DNA protection during starvation protein	SA_B3_17D.gbk	201479	201922	DNA protection during starvation protein	100
SA_B1_4A.gbk	76902	77345	DNA protection during starvation protein	SA_B4_59C.gbk	2242292	2242735	DNA protection during starvation protein	100
SA_B1_4A.gbk	77545	77958	Hypothetical protein SAV2140	SA_B4_59C.gbk	2242935	2243348	Hypothetical protein SAV2140	99.52
SA_B1_4A.gbk	77545	77958	Hypothetical protein SAV2140	SA_B9_22D.gbk	1299598	1300011	Hypothetical protein SAV2140	99.52
SA_B1_4A.gbk	77545	77958	Hypothetical protein SAV2140	SA_B6_55A.gbk	2191312	2191725	Hypothetical protein SAV2140	98.31
SA_B1_4A.gbk	77545	77958	Hypothetical protein SAV2140	SA_B3_14B.gbk	825658	826071	Hypothetical protein SAV2140	98.31
SA_B1_4A.gbk	77545	77958	Hypothetical protein SAV2140	SA_JH1.gbk	44539	44952	Hypothetical protein SAV2140	99.52
SA_B1_4A.gbk	77545	77958	Hypothetical protein SAV2140	SA_B1_4A.gbk	77545	77958	Hypothetical protein SAV2140	100
SA_B1_4A.gbk	77545	77958	Hypothetical protein SAV2140	SA_B8_13D.gbk	2771156	2771569	Hypothetical protein SAV2140	99.52
SA_B1_4A.gbk	77545	77958	Hypothetical protein SAV2140	SA_B3_4A.gbk	2183021	2183434	Hypothetical protein SAV2140	100
SA_B1_4A.gbk	77545	77958	Hypothetical protein SAV2140	SA_B3_17D.gbk	202122	202535	Hypothetical protein SAV2140	99.52
SA_B1_4A.gbk	77545	77958	Hypothetical protein SAV2140	SA_B2_15A.gbk	2436878	2437291	Hypothetical protein SAV2140	99.28
SA_B1_4A.gbk	77545	77958	Hypothetical protein SAV2140	MW2.gbk	2218020	2218433	Hypothetical protein SAV2140	99.52
SA_B1_4A.gbk	77545	77958	Hypothetical protein SAV2140	SA_MRSA252.gbk	2295730	2296143	Hypothetical protein SAV2140	98.79
SA_B1_4A.gbk	77545	77958	Hypothetical protein SAV2140	SA_Mu50.gbk	2267878	2268291	Hypothetical protein SAV2140	99.52
SA_B1_4A.gbk	77545	77958	Hypothetical protein SAV2140	SA_B2_7A.gbk	307815	308228	Hypothetical protein SAV2140	100
SA_B1_4A.gbk	77545	77958	Hypothetical protein SAV2140	SA_COL.gbk	2192915	2193328	Hypothetical protein SAV2140	99.28
SA_B1_4A.gbk	78415	79788	Hypothetical protein SAV2141	SA_MRSA252.gbk	2296592	2297965	Hypothetical protein SAV2141	99.34
SA_B1_4A.gbk	78415	79788	Hypothetical protein SAV2141	SA_B2_15A.gbk	2437748	2439121	Hypothetical protein SAV2141	99.42
SA_B1_4A.gbk	78415	79788	Hypothetical protein SAV2141	SA_B3_17D.gbk	202992	204365	Hypothetical protein SAV2141	99.42
SA_B1_4A.gbk	78415	79788	Hypothetical protein SAV2141	SA_B9_22D.gbk	1297768	1299141	Hypothetical protein SAV2141	100
SA_B1_4A.gbk	78415	79788	Hypothetical protein SAV2141	SA_B3_14B.gbk	823827	825200	Hypothetical protein SAV2141	99.2
SA_B1_4A.gbk	78415	79788	Hypothetical protein SAV2141	MW2.gbk	2218891	2220264	Hypothetical protein SAV2141	100
SA_B1_4A.gbk	78415	79788	Hypothetical protein SAV2141	SA_B1_4A.gbk	78415	79788	Hypothetical protein SAV2141	100
SA_B1_4A.gbk	78415	79788	Hypothetical protein SAV2141	SA_JH1.gbk	45409	46782	Hypothetical protein SAV2141	99.42
SA_B1_4A.gbk	78415	79788	Hypothetical protein SAV2141	SA_B2_7A.gbk	308685	310058	Hypothetical protein SAV2141	100
SA_B1_4A.gbk	78415	79788	Hypothetical protein SAV2141	SA_COL.gbk	2193786	2195159	Hypothetical protein SAV2141	99.93
SA_B1_4A.gbk	78415	79788	Hypothetical protein SAV2141	SA_B4_59C.gbk	2243805	2245178	Hypothetical protein SAV2141	99.42
SA_B1_4A.gbk	78415	79788	Hypothetical protein SAV2141	SA_Mu50.gbk	2268748	2270121	Hypothetical protein SAV2141	99.42
SA_B1_4A.gbk	78415	79788	Hypothetical protein SAV2141	SA_B6_55A.gbk	2192183	2193556	Hypothetical protein SAV2141	99.2
SA_B1_4A.gbk	78415	79788	Hypothetical protein SAV2141	SA_B3_4A.gbk	2183891	2185264	Hypothetical protein SAV2141	100
SA_B1_4A.gbk	78415	79788	Hypothetical protein SAV2141	SA_B8_13D.gbk	2772026	2773399	Hypothetical protein SAV2141	99.42
SA_B1_4A.gbk	80460	80690	Hypothetical protein SAV2142	SA_B9_22D.gbk	1296866	1297096	Hypothetical protein SAV2142	100
SA_B1_4A.gbk	80460	80690	Hypothetical protein SAV2142	SA_COL.gbk	2195831	2196061	Hypothetical protein SAV2142	100
SA_B1_4A.gbk	80460	80690	Hypothetical protein SAV2142	SA_B3_4A.gbk	2185936	2186166	Hypothetical protein SAV2142	100
SA_B1_4A.gbk	80460	80690	Hypothetical protein SAV2142	SA_B6_55A.gbk	2194228	2194458	Hypothetical protein SAV2142	97.84
SA_B1_4A.gbk	80460	80690	Hypothetical protein SAV2142	MW2.gbk	2220936	2221166	Hypothetical protein SAV2142	100
SA_B1_4A.gbk	80460	80690	Hypothetical protein SAV2142	SA_B3_14B.gbk	822925	823155	Hypothetical protein SAV2142	97.84
SA_B1_4A.gbk	80460	80690	Hypothetical protein SAV2142	SA_B4_59C.gbk	2245850	2246080	Hypothetical protein SAV2142	100
SA_B1_4A.gbk	80460	80690	Hypothetical protein SAV2142	SA_B1_4A.gbk	80460	80690	Hypothetical protein SAV2142	100
SA_B1_4A.gbk	80460	80690	Hypothetical protein SAV2142	SA_MRSA252.gbk	2298638	2298868	Hypothetical protein SAV2142	99.57
SA_B1_4A.gbk	80460	80690	Hypothetical protein SAV2142	SA_B2_7A.gbk	310730	310960	Hypothetical protein SAV2142	100
SA_B1_4A.gbk	80460	80690	Hypothetical protein SAV2142	SA_B2_15A.gbk	2439793	2440023	Hypothetical protein SAV2142	100
SA_B1_4A.gbk	80460	80690	Hypothetical protein SAV2142	SA_Mu50.gbk	2270793	2271023	Hypothetical protein SAV2142	100
SA_B1_4A.gbk	80460	80690	Hypothetical protein SAV2142	SA_B8_13D.gbk	2774071	2774301	Hypothetical protein SAV2142	100
SA_B1_4A.gbk	80460	80690	Hypothetical protein SAV2142	SA_JH1.gbk	47454	47684	Hypothetical protein SAV2142	100
SA_B1_4A.gbk	80460	80690	Hypothetical protein SAV2142	SA_B3_17D.gbk	205037	205267	Hypothetical protein SAV2142	100
SA_B1_4A.gbk	80721	81659	Mannose-6-phosphate isomerase, class I (EC 5.3.1.8)	SA_B9_22D.gbk	1295897	1296835	Mannose-6-phosphate isomerase, class I (EC 5.3.1.8)	99.47
SA_B1_4A.gbk	80721	81659	Mannose-6-phosphate isomerase, class I (EC 5.3.1.8)	SA_B3_4A.gbk	2186197	2187135	Mannose-6-phosphate isomerase, class I (EC 5.3.1.8)	100
SA_B1_4A.gbk	80721	81659	Mannose-6-phosphate isomerase, class I (EC 5.3.1.8)	SA_B1_4A.gbk	80721	81659	Mannose-6-phosphate isomerase, class I (EC 5.3.1.8)	100
SA_B1_4A.gbk	80721	81659	Mannose-6-phosphate isomerase, class I (EC 5.3.1.8)	SA_B2_15A.gbk	2440054	2440992	Mannose-6-phosphate isomerase, class I (EC 5.3.1.8)	99.04
SA_B1_4A.gbk	80721	81659	Mannose-6-phosphate isomerase, class I (EC 5.3.1.8)	SA_JH1.gbk	47715	48653	Mannose-6-phosphate isomerase, class I (EC 5.3.1.8)	99.04
SA_B1_4A.gbk	80721	81659	Mannose-6-phosphate isomerase, class I (EC 5.3.1.8)	MW2.gbk	2221197	2222135	Mannose-6-phosphate isomerase, class I (EC 5.3.1.8)	98.94
SA_B1_4A.gbk	80721	81659	Mannose-6-phosphate isomerase, class I (EC 5.3.1.8)	SA_Mu50.gbk	2271054	2271992	Mannose-6-phosphate isomerase, class I (EC 5.3.1.8)	98.94
SA_B1_4A.gbk	80721	81659	Mannose-6-phosphate isomerase, class I (EC 5.3.1.8)	SA_MRSA252.gbk	2298899	2299837	Mannose-6-phosphate isomerase, class I (EC 5.3.1.8)	98.72
SA_B1_4A.gbk	80721	81659	Mannose-6-phosphate isomerase, class I (EC 5.3.1.8)	SA_COL.gbk	2196092	2197030	Mannose-6-phosphate isomerase, class I (EC 5.3.1.8)	99.47
SA_B1_4A.gbk	80721	81659	Mannose-6-phosphate isomerase, class I (EC 5.3.1.8)	SA_B4_59C.gbk	2246111	2247049	Mannose-6-phosphate isomerase, class I (EC 5.3.1.8)	99.04
SA_B1_4A.gbk	80721	81659	Mannose-6-phosphate isomerase, class I (EC 5.3.1.8)	SA_B6_55A.gbk	2194489	2195427	Mannose-6-phosphate isomerase, class I (EC 5.3.1.8)	98.83
SA_B1_4A.gbk	80721	81659	Mannose-6-phosphate isomerase, class I (EC 5.3.1.8)	SA_B3_17D.gbk	205298	206236	Mannose-6-phosphate isomerase, class I (EC 5.3.1.8)	99.04
SA_B1_4A.gbk	80721	81659	Mannose-6-phosphate isomerase, class I (EC 5.3.1.8)	SA_B3_14B.gbk	821956	822894	Mannose-6-phosphate isomerase, class I (EC 5.3.1.8)	98.83
SA_B1_4A.gbk	80721	81659	Mannose-6-phosphate isomerase, class I (EC 5.3.1.8)	SA_B8_13D.gbk	2774332	2775270	Mannose-6-phosphate isomerase, class I (EC 5.3.1.8)	99.04
SA_B1_4A.gbk	80721	81659	Mannose-6-phosphate isomerase, class I (EC 5.3.1.8)	SA_B2_7A.gbk	310991	311929	Mannose-6-phosphate isomerase, class I (EC 5.3.1.8)	100
SA_B1_4A.gbk	82095	82760	oxidoreductase ylbE	SA_JH1.gbk	49089	49754	oxidoreductase ylbE	99.7
SA_B1_4A.gbk	82095	82760	oxidoreductase ylbE	SA_B6_55A.gbk	2195861	2196526	oxidoreductase ylbE	98.05
SA_B1_4A.gbk	82095	82760	oxidoreductase ylbE	SA_B8_13D.gbk	2775706	2776371	oxidoreductase ylbE	99.55
SA_B1_4A.gbk	82095	82760	oxidoreductase ylbE	SA_Mu50.gbk	2272428	2273093	oxidoreductase ylbE	99.7
SA_B1_4A.gbk	82095	82760	oxidoreductase ylbE	SA_B2_15A.gbk	2441428	2442093	oxidoreductase ylbE	99.55
SA_B1_4A.gbk	82095	82760	oxidoreductase ylbE	SA_COL.gbk	2197465	2198130	oxidoreductase ylbE	99.1
SA_B1_4A.gbk	82095	82760	oxidoreductase ylbE	SA_B4_59C.gbk	2247485	2248150	oxidoreductase ylbE	99.55
SA_B1_4A.gbk	82095	82760	oxidoreductase ylbE	SA_B1_4A.gbk	82095	82760	oxidoreductase ylbE	100
SA_B1_4A.gbk	82095	82760	oxidoreductase ylbE	SA_MRSA252.gbk	2300273	2300938	oxidoreductase ylbE	98.65
SA_B1_4A.gbk	82095	82760	oxidoreductase ylbE	SA_B9_22D.gbk	1294796	1295461	oxidoreductase ylbE	99.1
SA_B1_4A.gbk	82095	82760	oxidoreductase ylbE	SA_B3_14B.gbk	820857	821522	oxidoreductase ylbE	98.05
SA_B1_4A.gbk	82095	82760	oxidoreductase ylbE	SA_B2_7A.gbk	312365	313030	oxidoreductase ylbE	100
SA_B1_4A.gbk	82095	82760	oxidoreductase ylbE	SA_B3_17D.gbk	206672	207337	oxidoreductase ylbE	99.55
SA_B1_4A.gbk	82095	82760	oxidoreductase ylbE	MW2.gbk	2222571	2223236	oxidoreductase ylbE	99.7
SA_B1_4A.gbk	82095	82760	oxidoreductase ylbE	SA_B3_4A.gbk	2187571	2188236	oxidoreductase ylbE	100
SA_B1_4A.gbk	82912	83232	Zn(II) or Co(II)-specific transcriptional repressor protein	SA_COL.gbk	2198282	2198602	Zn(II) or Co(II)-specific transcriptional repressor protein	99.69
SA_B1_4A.gbk	82912	83232	Zn(II) or Co(II)-specific transcriptional repressor protein	SA_B3_4A.gbk	2188388	2188708	Zn(II) or Co(II)-specific transcriptional repressor protein	100
SA_B1_4A.gbk	82912	83232	Zn(II) or Co(II)-specific transcriptional repressor protein	SA_B4_59C.gbk	2248302	2248622	Zn(II) or Co(II)-specific transcriptional repressor protein	100
SA_B1_4A.gbk	82912	83232	Zn(II) or Co(II)-specific transcriptional repressor protein	SA_B3_14B.gbk	820385	820705	Zn(II) or Co(II)-specific transcriptional repressor protein	100
SA_B1_4A.gbk	82912	83232	Zn(II) or Co(II)-specific transcriptional repressor protein	SA_B6_55A.gbk	2196678	2196998	Zn(II) or Co(II)-specific transcriptional repressor protein	100
SA_B1_4A.gbk	82912	83232	Zn(II) or Co(II)-specific transcriptional repressor protein	SA_B9_22D.gbk	1294324	1294644	Zn(II) or Co(II)-specific transcriptional repressor protein	99.38
SA_B1_4A.gbk	82912	83232	Zn(II) or Co(II)-specific transcriptional repressor protein	SA_B1_4A.gbk	82912	83232	Zn(II) or Co(II)-specific transcriptional repressor protein	100
SA_B1_4A.gbk	82912	83232	Zn(II) or Co(II)-specific transcriptional repressor protein	SA_B3_17D.gbk	207489	207809	Zn(II) or Co(II)-specific transcriptional repressor protein	100
SA_B1_4A.gbk	82912	83232	Zn(II) or Co(II)-specific transcriptional repressor protein	SA_Mu50.gbk	2273245	2273565	Zn(II) or Co(II)-specific transcriptional repressor protein	100
SA_B1_4A.gbk	82912	83232	Zn(II) or Co(II)-specific transcriptional repressor protein	MW2.gbk	2223388	2223708	Zn(II) or Co(II)-specific transcriptional repressor protein	100
SA_B1_4A.gbk	82912	83232	Zn(II) or Co(II)-specific transcriptional repressor protein	SA_B2_15A.gbk	2442245	2442565	Zn(II) or Co(II)-specific transcriptional repressor protein	100
SA_B1_4A.gbk	82912	83232	Zn(II) or Co(II)-specific transcriptional repressor protein	SA_B2_7A.gbk	313182	313502	Zn(II) or Co(II)-specific transcriptional repressor protein	99.69
SA_B1_4A.gbk	82912	83232	Zn(II) or Co(II)-specific transcriptional repressor protein	SA_MRSA252.gbk	2301090	2301410	Zn(II) or Co(II)-specific transcriptional repressor protein	99.69
SA_B1_4A.gbk	82912	83232	Zn(II) or Co(II)-specific transcriptional repressor protein	SA_B8_13D.gbk	2776523	2776843	Zn(II) or Co(II)-specific transcriptional repressor protein	100
SA_B1_4A.gbk	82912	83232	Zn(II) or Co(II)-specific transcriptional repressor protein	SA_JH1.gbk	49906	50226	Zn(II) or Co(II)-specific transcriptional repressor protein	100
SA_B1_4A.gbk	83234	84214	Zn(II) and Co(II) transmembrane diffusion facilitator	SA_B8_13D.gbk	2776845	2777822	Zn(II) and Co(II) transmembrane diffusion facilitator	99.69
SA_B1_4A.gbk	83234	84214	Zn(II) and Co(II) transmembrane diffusion facilitator	SA_MRSA252.gbk	2301412	2302392	Zn(II) and Co(II) transmembrane diffusion facilitator	98.57
SA_B1_4A.gbk	83234	84214	Zn(II) and Co(II) transmembrane diffusion facilitator	SA_COL.gbk	2198604	2199584	Zn(II) and Co(II) transmembrane diffusion facilitator	100
SA_B1_4A.gbk	83234	84214	Zn(II) and Co(II) transmembrane diffusion facilitator	SA_JH1.gbk	50228	51205	Zn(II) and Co(II) transmembrane diffusion facilitator	99.69
SA_B1_4A.gbk	83234	84214	Zn(II) and Co(II) transmembrane diffusion facilitator	SA_B1_4A.gbk	83234	84214	Zn(II) and Co(II) transmembrane diffusion facilitator	100
SA_B1_4A.gbk	83234	84214	Zn(II) and Co(II) transmembrane diffusion facilitator	SA_B2_15A.gbk	2442567	2443544	Zn(II) and Co(II) transmembrane diffusion facilitator	99.69
SA_B1_4A.gbk	83234	84214	Zn(II) and Co(II) transmembrane diffusion facilitator	SA_B9_22D.gbk	1293342	1294322	Zn(II) and Co(II) transmembrane diffusion facilitator	99.8
SA_B1_4A.gbk	83234	84214	Zn(II) and Co(II) transmembrane diffusion facilitator	SA_B3_4A.gbk	2188710	2189690	Zn(II) and Co(II) transmembrane diffusion facilitator	100
SA_B1_4A.gbk	83234	84214	Zn(II) and Co(II) transmembrane diffusion facilitator	SA_B2_7A.gbk	313504	314484	Zn(II) and Co(II) transmembrane diffusion facilitator	100
SA_B1_4A.gbk	83234	84214	Zn(II) and Co(II) transmembrane diffusion facilitator	SA_B3_17D.gbk	207811	208788	Zn(II) and Co(II) transmembrane diffusion facilitator	99.69
SA_B1_4A.gbk	83234	84214	Zn(II) and Co(II) transmembrane diffusion facilitator	SA_Mu50.gbk	2273567	2274544	Zn(II) and Co(II) transmembrane diffusion facilitator	99.69
SA_B1_4A.gbk	83234	84214	Zn(II) and Co(II) transmembrane diffusion facilitator	SA_B6_55A.gbk	2197000	2197980	Zn(II) and Co(II) transmembrane diffusion facilitator	98.17
SA_B1_4A.gbk	83234	84214	Zn(II) and Co(II) transmembrane diffusion facilitator	SA_B4_59C.gbk	2248624	2249601	Zn(II) and Co(II) transmembrane diffusion facilitator	99.69
SA_B1_4A.gbk	83234	84214	Zn(II) and Co(II) transmembrane diffusion facilitator	SA_B3_14B.gbk	819403	820383	Zn(II) and Co(II) transmembrane diffusion facilitator	98.17
SA_B1_4A.gbk	83234	84214	Zn(II) and Co(II) transmembrane diffusion facilitator	MW2.gbk	2223710	2224690	Zn(II) and Co(II) transmembrane diffusion facilitator	99.59
SA_B1_4A.gbk	84480	85571	Lytic regulatory protein	SA_Mu50.gbk	2274810	2275901	Lytic regulatory protein	99.45
SA_B1_4A.gbk	84480	85571	Lytic regulatory protein	SA_JH1.gbk	51471	52562	Lytic regulatory protein	99.45
SA_B1_4A.gbk	84480	85571	Lytic regulatory protein	SA_B9_22D.gbk	1291985	1293076	Lytic regulatory protein	99.73
SA_B1_4A.gbk	84480	85571	Lytic regulatory protein	SA_B8_13D.gbk	2778088	2779179	Lytic regulatory protein	99.45
SA_B1_4A.gbk	84480	85571	Lytic regulatory protein	SA_B6_55A.gbk	2198246	2199337	Lytic regulatory protein	99.08
SA_B1_4A.gbk	84480	85571	Lytic regulatory protein	SA_B1_4A.gbk	84480	85571	Lytic regulatory protein	100
SA_B1_4A.gbk	84480	85571	Lytic regulatory protein	SA_B3_14B.gbk	818046	819137	Lytic regulatory protein	99.08
SA_B1_4A.gbk	84480	85571	Lytic regulatory protein	SA_B2_7A.gbk	314750	315841	Lytic regulatory protein	100
SA_B1_4A.gbk	84480	85571	Lytic regulatory protein	SA_MRSA252.gbk	2302658	2303749	Lytic regulatory protein	98.99
SA_B1_4A.gbk	84480	85571	Lytic regulatory protein	MW2.gbk	2224956	2226047	Lytic regulatory protein	99.91
SA_B1_4A.gbk	84480	85571	Lytic regulatory protein	SA_B2_15A.gbk	2443810	2444901	Lytic regulatory protein	99.45
SA_B1_4A.gbk	84480	85571	Lytic regulatory protein	SA_B3_4A.gbk	2189956	2191047	Lytic regulatory protein	100
SA_B1_4A.gbk	84480	85571	Lytic regulatory protein	SA_B3_17D.gbk	209054	210145	Lytic regulatory protein	99.45
SA_B1_4A.gbk	84480	85571	Lytic regulatory protein	SA_B4_59C.gbk	2249867	2250958	Lytic regulatory protein	99.45
SA_B1_4A.gbk	86543	86746	Resolvase/integrase	SA_B2_7A.gbk	316813	317016	Resolvase/integrase	100
SA_B1_4A.gbk	86543	86746	Resolvase/integrase	SA_B1_4A.gbk	86543	86746	Resolvase/integrase	100
SA_B1_4A.gbk	86543	86746	Resolvase/integrase	SA_B3_4A.gbk	2192019	2192222	Resolvase/integrase	100
SA_B1_4A.gbk	86805	87941	SAP domain protein	SA_B2_7A.gbk	317075	318211	SAP domain protein	100
SA_B1_4A.gbk	86805	87941	SAP domain protein	SA_COL.gbk	2202166	2203302	SAP domain protein	100
SA_B1_4A.gbk	86805	87941	SAP domain protein	SA_B3_4A.gbk	2192281	2193417	SAP domain protein	100
SA_B1_4A.gbk	86805	87941	SAP domain protein	SA_B1_4A.gbk	86805	87941	SAP domain protein	100
SA_B1_4A.gbk	89027	89884	Hydrolase, HAD superfamily	MW2.gbk	2228081	2228938	Hydrolase (HAD superfamily)	99.65
SA_B1_4A.gbk	89027	89884	Hydrolase, HAD superfamily	SA_B2_15A.gbk	2446934	2447791	Hydrolase, HAD superfamily	99.88
SA_B1_4A.gbk	89027	89884	Hydrolase, HAD superfamily	SA_B3_17D.gbk	212178	213035	Hydrolase, HAD superfamily	99.88
SA_B1_4A.gbk	89027	89884	Hydrolase, HAD superfamily	SA_B2_7A.gbk	319297	320154	Hydrolase, HAD superfamily	100
SA_B1_4A.gbk	89027	89884	Hydrolase, HAD superfamily	SA_COL.gbk	2204388	2205257	Hydrolase (HAD superfamily)	99.88
SA_B1_4A.gbk	89027	89884	Hydrolase, HAD superfamily	SA_MRSA252.gbk	2307711	2308568	Hydrolase (HAD superfamily)	97.31
SA_B1_4A.gbk	89027	89884	Hydrolase, HAD superfamily	SA_Mu50.gbk	2277934	2278791	Hydrolase (HAD superfamily)	99.88
SA_B1_4A.gbk	89027	89884	Hydrolase, HAD superfamily	SA_B6_55A.gbk	2201435	2202292	Hydrolase, HAD superfamily	97.54
SA_B1_4A.gbk	89027	89884	Hydrolase, HAD superfamily	SA_B9_22D.gbk	1289086	1289943	Hydrolase, HAD superfamily	99.3
SA_B1_4A.gbk	89027	89884	Hydrolase, HAD superfamily	SA_B8_13D.gbk	2781212	2782069	Hydrolase, HAD superfamily	99.88
SA_B1_4A.gbk	89027	89884	Hydrolase, HAD superfamily	SA_B4_59C.gbk	2252991	2253848	Hydrolase, HAD superfamily	99.88
SA_B1_4A.gbk	89027	89884	Hydrolase, HAD superfamily	SA_B1_4A.gbk	89027	89884	Hydrolase, HAD superfamily	100
SA_B1_4A.gbk	89027	89884	Hydrolase, HAD superfamily	SA_JH1.gbk	54595	55452	Hydrolase (HAD superfamily)	99.77
SA_B1_4A.gbk	89027	89884	Hydrolase, HAD superfamily	SA_B3_4A.gbk	2194503	2195360	Hydrolase, HAD superfamily	100
SA_B1_4A.gbk	89027	89884	Hydrolase, HAD superfamily	SA_B3_14B.gbk	815091	815948	Hydrolase, HAD superfamily	97.54
SA_B1_4A.gbk	89952	90734	ABC transporter, ATP-binding protein	SA_B6_55A.gbk	2202360	2203142	ABC transporter, ATP-binding protein	92.98
SA_B1_4A.gbk	89952	90734	ABC transporter, ATP-binding protein	SA_JH1.gbk	55520	56302	ABC transporter ATP-binding protein	93.61
SA_B1_4A.gbk	89952	90734	ABC transporter, ATP-binding protein	MW2.gbk	2229006	2229788	ABC transporter ATP-binding protein	96.17
SA_B1_4A.gbk	89952	90734	ABC transporter, ATP-binding protein	SA_B4_59C.gbk	2253916	2254698	ABC transporter, ATP-binding protein	93.61
SA_B1_4A.gbk	89952	90734	ABC transporter, ATP-binding protein	SA_B3_4A.gbk	2195428	2196210	ABC transporter, ATP-binding protein	100
SA_B1_4A.gbk	89952	90734	ABC transporter, ATP-binding protein	SA_B8_13D.gbk	2782137	2782919	ABC transporter, ATP-binding protein	93.61
SA_B1_4A.gbk	89952	90734	ABC transporter, ATP-binding protein	SA_MRSA252.gbk	2308636	2309418	ABC transporter ATP-binding protein	94
SA_B1_4A.gbk	89952	90734	ABC transporter, ATP-binding protein	SA_B9_22D.gbk	1288236	1289018	ABC transporter, ATP-binding protein	95.79
SA_B1_4A.gbk	89952	90734	ABC transporter, ATP-binding protein	SA_B2_15A.gbk	2447859	2448641	ABC transporter, ATP-binding protein	93.61
SA_B1_4A.gbk	89952	90734	ABC transporter, ATP-binding protein	SA_B1_4A.gbk	89952	90734	ABC transporter, ATP-binding protein	100
SA_B1_4A.gbk	89952	90734	ABC transporter, ATP-binding protein	SA_COL.gbk	2205313	2206095	ABC transporter ATP-binding protein	100
SA_B1_4A.gbk	89952	90734	ABC transporter, ATP-binding protein	SA_B3_17D.gbk	213103	213885	ABC transporter, ATP-binding protein	93.61
SA_B1_4A.gbk	89952	90734	ABC transporter, ATP-binding protein	SA_B3_14B.gbk	814241	815023	ABC transporter, ATP-binding protein	92.98
SA_B1_4A.gbk	89952	90734	ABC transporter, ATP-binding protein	SA_Mu50.gbk	2278859	2279641	ABC transporter ATP-binding protein	93.61
SA_B1_4A.gbk	89952	90734	ABC transporter, ATP-binding protein	SA_B2_7A.gbk	320222	321004	ABC transporter, ATP-binding protein	100
SA_B1_4A.gbk	90966	92771	Glutamine--fructose-6-phosphate aminotransferase [isomerizing] (EC 2.6.1.16)	MW2.gbk	2230020	2231825	Glucosamine--fructose-6-phosphate aminotransferase [isomerizing] (EC 2.6.1.16)	100
SA_B1_4A.gbk	90966	92771	Glutamine--fructose-6-phosphate aminotransferase [isomerizing] (EC 2.6.1.16)	SA_B3_14B.gbk	799924	801729	Glutamine--fructose-6-phosphate aminotransferase [isomerizing] (EC 2.6.1.16)	98.78
SA_B1_4A.gbk	90966	92771	Glutamine--fructose-6-phosphate aminotransferase [isomerizing] (EC 2.6.1.16)	SA_B3_17D.gbk	214117	215922	Glutamine--fructose-6-phosphate aminotransferase [isomerizing] (EC 2.6.1.16)	98.5
SA_B1_4A.gbk	90966	92771	Glutamine--fructose-6-phosphate aminotransferase [isomerizing] (EC 2.6.1.16)	SA_B6_55A.gbk	2215496	2217301	Glutamine--fructose-6-phosphate aminotransferase [isomerizing] (EC 2.6.1.16)	98.78
SA_B1_4A.gbk	90966	92771	Glutamine--fructose-6-phosphate aminotransferase [isomerizing] (EC 2.6.1.16)	SA_B9_22D.gbk	1286199	1288004	Glutamine--fructose-6-phosphate aminotransferase [isomerizing] (EC 2.6.1.16)	99.06
SA_B1_4A.gbk	90966	92771	Glutamine--fructose-6-phosphate aminotransferase [isomerizing] (EC 2.6.1.16)	SA_MRSA252.gbk	2309650	2311455	Glucosamine--fructose-6-phosphate aminotransferase [isomerizing] (EC 2.6.1.16)	98.84
SA_B1_4A.gbk	90966	92771	Glutamine--fructose-6-phosphate aminotransferase [isomerizing] (EC 2.6.1.16)	SA_B3_4A.gbk	2196442	2198247	Glutamine--fructose-6-phosphate aminotransferase [isomerizing] (EC 2.6.1.16)	100
SA_B1_4A.gbk	90966	92771	Glutamine--fructose-6-phosphate aminotransferase [isomerizing] (EC 2.6.1.16)	SA_JH1.gbk	56534	58339	Glucosamine--fructose-6-phosphate aminotransferase [isomerizing] (EC 2.6.1.16)	98.5
SA_B1_4A.gbk	90966	92771	Glutamine--fructose-6-phosphate aminotransferase [isomerizing] (EC 2.6.1.16)	SA_B2_15A.gbk	2448873	2450678	Glutamine--fructose-6-phosphate aminotransferase [isomerizing] (EC 2.6.1.16)	98.5
SA_B1_4A.gbk	90966	92771	Glutamine--fructose-6-phosphate aminotransferase [isomerizing] (EC 2.6.1.16)	SA_Mu50.gbk	2279873	2281678	Glucosamine--fructose-6-phosphate aminotransferase [isomerizing] (EC 2.6.1.16)	98.5
SA_B1_4A.gbk	90966	92771	Glutamine--fructose-6-phosphate aminotransferase [isomerizing] (EC 2.6.1.16)	SA_COL.gbk	2206327	2208132	Glucosamine--fructose-6-phosphate aminotransferase [isomerizing] (EC 2.6.1.16)	100
SA_B1_4A.gbk	90966	92771	Glutamine--fructose-6-phosphate aminotransferase [isomerizing] (EC 2.6.1.16)	SA_B1_4A.gbk	90966	92771	Glutamine--fructose-6-phosphate aminotransferase [isomerizing] (EC 2.6.1.16)	100
SA_B1_4A.gbk	90966	92771	Glutamine--fructose-6-phosphate aminotransferase [isomerizing] (EC 2.6.1.16)	SA_B8_13D.gbk	2783151	2784956	Glutamine--fructose-6-phosphate aminotransferase [isomerizing] (EC 2.6.1.16)	98.5
SA_B1_4A.gbk	90966	92771	Glutamine--fructose-6-phosphate aminotransferase [isomerizing] (EC 2.6.1.16)	SA_B2_7A.gbk	321236	323041	Glutamine--fructose-6-phosphate aminotransferase [isomerizing] (EC 2.6.1.16)	100
SA_B1_4A.gbk	90966	92771	Glutamine--fructose-6-phosphate aminotransferase [isomerizing] (EC 2.6.1.16)	SA_B4_59C.gbk	2254930	2256735	Glutamine--fructose-6-phosphate aminotransferase [isomerizing] (EC 2.6.1.16)	98.5
SA_B1_4A.gbk	93452	94990	PTS system, mannitol-specific IIC component / PTS system, mannitol-specific IIB component (EC 2.7.1.197)	SA_B6_55A.gbk	2217982	2219520	PTS system, mannitol-specific IIC component / PTS system, mannitol-specific IIB component (EC 2.7.1.197)	96.56
SA_B1_4A.gbk	93452	94990	PTS system, mannitol-specific IIC component / PTS system, mannitol-specific IIB component (EC 2.7.1.197)	SA_MRSA252.gbk	2312136	2313674	PTS system, mannitol-specific IIB component (EC 2.7.1.69) / PTS system, mannitol-specific IIC component (EC 2.7.1.69)	95.52
SA_B1_4A.gbk	93452	94990	PTS system, mannitol-specific IIC component / PTS system, mannitol-specific IIB component (EC 2.7.1.197)	SA_B8_13D.gbk	2785637	2787175	PTS system, mannitol-specific IIC component / PTS system, mannitol-specific IIB component (EC 2.7.1.197)	99.29
SA_B1_4A.gbk	93452	94990	PTS system, mannitol-specific IIC component / PTS system, mannitol-specific IIB component (EC 2.7.1.197)	SA_B9_22D.gbk	1283980	1285518	PTS system, mannitol-specific IIC component / PTS system, mannitol-specific IIB component (EC 2.7.1.197)	99.94
SA_B1_4A.gbk	93452	94990	PTS system, mannitol-specific IIC component / PTS system, mannitol-specific IIB component (EC 2.7.1.197)	SA_B3_17D.gbk	216603	218141	PTS system, mannitol-specific IIC component / PTS system, mannitol-specific IIB component (EC 2.7.1.197)	99.29
SA_B1_4A.gbk	93452	94990	PTS system, mannitol-specific IIC component / PTS system, mannitol-specific IIB component (EC 2.7.1.197)	SA_B1_4A.gbk	93452	94990	PTS system, mannitol-specific IIC component / PTS system, mannitol-specific IIB component (EC 2.7.1.197)	100
SA_B1_4A.gbk	93452	94990	PTS system, mannitol-specific IIC component / PTS system, mannitol-specific IIB component (EC 2.7.1.197)	MW2.gbk	2232506	2234044	PTS system, mannitol-specific IIB component (EC 2.7.1.69) / PTS system, mannitol-specific IIC component (EC 2.7.1.69)	100
SA_B1_4A.gbk	93452	94990	PTS system, mannitol-specific IIC component / PTS system, mannitol-specific IIB component (EC 2.7.1.197)	SA_B2_15A.gbk	2451359	2452897	PTS system, mannitol-specific IIC component / PTS system, mannitol-specific IIB component (EC 2.7.1.197)	99.29
SA_B1_4A.gbk	93452	94990	PTS system, mannitol-specific IIC component / PTS system, mannitol-specific IIB component (EC 2.7.1.197)	SA_B3_4A.gbk	2198928	2200466	PTS system, mannitol-specific IIC component / PTS system, mannitol-specific IIB component (EC 2.7.1.197)	100
SA_B1_4A.gbk	93452	94990	PTS system, mannitol-specific IIC component / PTS system, mannitol-specific IIB component (EC 2.7.1.197)	SA_COL.gbk	2208813	2210351	PTS system, mannitol-specific IIB component (EC 2.7.1.69) / PTS system, mannitol-specific IIC component (EC 2.7.1.69)	99.94
SA_B1_4A.gbk	93452	94990	PTS system, mannitol-specific IIC component / PTS system, mannitol-specific IIB component (EC 2.7.1.197)	SA_Mu50.gbk	2282359	2283897	PTS system, mannitol-specific IIB component (EC 2.7.1.69) / PTS system, mannitol-specific IIC component (EC 2.7.1.69)	99.29
SA_B1_4A.gbk	93452	94990	PTS system, mannitol-specific IIC component / PTS system, mannitol-specific IIB component (EC 2.7.1.197)	SA_B2_7A.gbk	323722	325260	PTS system, mannitol-specific IIC component / PTS system, mannitol-specific IIB component (EC 2.7.1.197)	100
SA_B1_4A.gbk	93452	94990	PTS system, mannitol-specific IIC component / PTS system, mannitol-specific IIB component (EC 2.7.1.197)	SA_B4_59C.gbk	2257416	2258954	PTS system, mannitol-specific IIC component / PTS system, mannitol-specific IIB component (EC 2.7.1.197)	99.29
SA_B1_4A.gbk	93452	94990	PTS system, mannitol-specific IIC component / PTS system, mannitol-specific IIB component (EC 2.7.1.197)	SA_JH1.gbk	59020	60558	PTS system, mannitol-specific IIB component (EC 2.7.1.69) / PTS system, mannitol-specific IIC component (EC 2.7.1.69)	99.29
SA_B1_4A.gbk	93452	94990	PTS system, mannitol-specific IIC component / PTS system, mannitol-specific IIB component (EC 2.7.1.197)	SA_B3_14B.gbk	797705	799243	PTS system, mannitol-specific IIC component / PTS system, mannitol-specific IIB component (EC 2.7.1.197)	96.56
SA_B1_4A.gbk	95025	97157	Mannitol operon activator, BglG family	SA_B3_4A.gbk	2200501	2202633	Mannitol operon activator, BglG family	100
SA_B1_4A.gbk	95025	97157	Mannitol operon activator, BglG family	SA_B9_22D.gbk	1281813	1283945	Mannitol operon activator, BglG family	99.53
SA_B1_4A.gbk	95025	97157	Mannitol operon activator, BglG family	SA_Mu50.gbk	2283932	2286064	Mannitol operon activator, BglG family	99.53
SA_B1_4A.gbk	95025	97157	Mannitol operon activator, BglG family	SA_B2_15A.gbk	2452932	2455064	Mannitol operon activator, BglG family	99.53
SA_B1_4A.gbk	95025	97157	Mannitol operon activator, BglG family	SA_COL.gbk	2210386	2212518	Mannitol operon activator, BglG family	99.53
SA_B1_4A.gbk	95025	97157	Mannitol operon activator, BglG family	MW2.gbk	2234079	2236211	Mannitol operon activator, BglG family	99.34
SA_B1_4A.gbk	95025	97157	Mannitol operon activator, BglG family	SA_JH1.gbk	60593	62725	Mannitol operon activator, BglG family	99.53
SA_B1_4A.gbk	95025	97157	Mannitol operon activator, BglG family	SA_B8_13D.gbk	2787210	2789342	Mannitol operon activator, BglG family	99.53
SA_B1_4A.gbk	95025	97157	Mannitol operon activator, BglG family	SA_B1_4A.gbk	95025	97157	Mannitol operon activator, BglG family	100
SA_B1_4A.gbk	95025	97157	Mannitol operon activator, BglG family	SA_B2_7A.gbk	325295	327427	Mannitol operon activator, BglG family	100
SA_B1_4A.gbk	95025	97157	Mannitol operon activator, BglG family	SA_B3_17D.gbk	218176	220308	Mannitol operon activator, BglG family	99.53
SA_B1_4A.gbk	95025	97157	Mannitol operon activator, BglG family	SA_B3_14B.gbk	795538	797670	Mannitol operon activator, BglG family	98.55
SA_B1_4A.gbk	95025	97157	Mannitol operon activator, BglG family	SA_B4_59C.gbk	2258989	2261121	Mannitol operon activator, BglG family	99.53
SA_B1_4A.gbk	95025	97157	Mannitol operon activator, BglG family	SA_MRSA252.gbk	2313709	2315841	Mannitol operon activator, BglG family	98.92
SA_B1_4A.gbk	95025	97157	Mannitol operon activator, BglG family	SA_B6_55A.gbk	2219555	2221687	Mannitol operon activator, BglG family	98.55
SA_B1_4A.gbk	97169	97603	PTS system, mannitol-specific IIA component (EC 2.7.1.197)	SA_B6_55A.gbk	2221699	2222133	PTS system, mannitol-specific IIA component (EC 2.7.1.197)	99.31
SA_B1_4A.gbk	97169	97603	PTS system, mannitol-specific IIA component (EC 2.7.1.197)	SA_B3_4A.gbk	2202645	2203079	PTS system, mannitol-specific IIA component (EC 2.7.1.197)	100
SA_B1_4A.gbk	97169	97603	PTS system, mannitol-specific IIA component (EC 2.7.1.197)	SA_B2_7A.gbk	327439	327873	PTS system, mannitol-specific IIA component (EC 2.7.1.197)	100
SA_B1_4A.gbk	97169	97603	PTS system, mannitol-specific IIA component (EC 2.7.1.197)	SA_B9_22D.gbk	1281367	1281801	PTS system, mannitol-specific IIA component (EC 2.7.1.197)	99.54
SA_B1_4A.gbk	97169	97603	PTS system, mannitol-specific IIA component (EC 2.7.1.197)	SA_MRSA252.gbk	2315853	2316287	PTS system, mannitol-specific IIA component (EC 2.7.1.69)	98.85
SA_B1_4A.gbk	97169	97603	PTS system, mannitol-specific IIA component (EC 2.7.1.197)	SA_B3_14B.gbk	795092	795526	PTS system, mannitol-specific IIA component (EC 2.7.1.197)	99.31
SA_B1_4A.gbk	97169	97603	PTS system, mannitol-specific IIA component (EC 2.7.1.197)	SA_B8_13D.gbk	2789354	2789788	PTS system, mannitol-specific IIA component (EC 2.7.1.197)	99.31
SA_B1_4A.gbk	97169	97603	PTS system, mannitol-specific IIA component (EC 2.7.1.197)	SA_B2_15A.gbk	2455076	2455510	PTS system, mannitol-specific IIA component (EC 2.7.1.197)	99.31
SA_B1_4A.gbk	97169	97603	PTS system, mannitol-specific IIA component (EC 2.7.1.197)	SA_B3_17D.gbk	220320	220754	PTS system, mannitol-specific IIA component (EC 2.7.1.197)	99.31
SA_B1_4A.gbk	97169	97603	PTS system, mannitol-specific IIA component (EC 2.7.1.197)	SA_B4_59C.gbk	2261133	2261567	PTS system, mannitol-specific IIA component (EC 2.7.1.197)	99.31
SA_B1_4A.gbk	97169	97603	PTS system, mannitol-specific IIA component (EC 2.7.1.197)	MW2.gbk	2236223	2236657	PTS system, mannitol-specific IIA component (EC 2.7.1.69)	99.54
SA_B1_4A.gbk	97169	97603	PTS system, mannitol-specific IIA component (EC 2.7.1.197)	SA_B1_4A.gbk	97169	97603	PTS system, mannitol-specific IIA component (EC 2.7.1.197)	100
SA_B1_4A.gbk	97169	97603	PTS system, mannitol-specific IIA component (EC 2.7.1.197)	SA_JH1.gbk	62737	63171	PTS system, mannitol-specific IIA component (EC 2.7.1.69)	99.31
SA_B1_4A.gbk	97169	97603	PTS system, mannitol-specific IIA component (EC 2.7.1.197)	SA_COL.gbk	2212530	2212964	PTS system, mannitol-specific IIA component (EC 2.7.1.69)	99.54
SA_B1_4A.gbk	97169	97603	PTS system, mannitol-specific IIA component (EC 2.7.1.197)	SA_Mu50.gbk	2286076	2286510	PTS system, mannitol-specific IIA component (EC 2.7.1.69)	99.31
SA_B1_4A.gbk	97603	98709	Mannitol-1-phosphate 5-dehydrogenase (EC 1.1.1.17)	SA_COL.gbk	2212964	2214070	Mannitol-1-phosphate 5-dehydrogenase (EC 1.1.1.17)	99.19
SA_B1_4A.gbk	97603	98709	Mannitol-1-phosphate 5-dehydrogenase (EC 1.1.1.17)	SA_B2_15A.gbk	2455510	2456616	Mannitol-1-phosphate 5-dehydrogenase (EC 1.1.1.17)	99.64
SA_B1_4A.gbk	97603	98709	Mannitol-1-phosphate 5-dehydrogenase (EC 1.1.1.17)	SA_B3_17D.gbk	220754	221860	Mannitol-1-phosphate 5-dehydrogenase (EC 1.1.1.17)	99.64
SA_B1_4A.gbk	97603	98709	Mannitol-1-phosphate 5-dehydrogenase (EC 1.1.1.17)	SA_B4_59C.gbk	2261567	2262673	Mannitol-1-phosphate 5-dehydrogenase (EC 1.1.1.17)	99.64
SA_B1_4A.gbk	97603	98709	Mannitol-1-phosphate 5-dehydrogenase (EC 1.1.1.17)	SA_JH1.gbk	63171	64277	Mannitol-1-phosphate 5-dehydrogenase (EC 1.1.1.17)	99.73
SA_B1_4A.gbk	97603	98709	Mannitol-1-phosphate 5-dehydrogenase (EC 1.1.1.17)	SA_B6_55A.gbk	2222133	2223239	Mannitol-1-phosphate 5-dehydrogenase (EC 1.1.1.17)	99.01
SA_B1_4A.gbk	97603	98709	Mannitol-1-phosphate 5-dehydrogenase (EC 1.1.1.17)	SA_B8_13D.gbk	2789788	2790894	Mannitol-1-phosphate 5-dehydrogenase (EC 1.1.1.17)	99.64
SA_B1_4A.gbk	97603	98709	Mannitol-1-phosphate 5-dehydrogenase (EC 1.1.1.17)	SA_B1_4A.gbk	97603	98709	Mannitol-1-phosphate 5-dehydrogenase (EC 1.1.1.17)	100
SA_B1_4A.gbk	97603	98709	Mannitol-1-phosphate 5-dehydrogenase (EC 1.1.1.17)	SA_B3_14B.gbk	793986	795092	Mannitol-1-phosphate 5-dehydrogenase (EC 1.1.1.17)	99.01
SA_B1_4A.gbk	97603	98709	Mannitol-1-phosphate 5-dehydrogenase (EC 1.1.1.17)	SA_B3_4A.gbk	2203079	2204185	Mannitol-1-phosphate 5-dehydrogenase (EC 1.1.1.17)	100
SA_B1_4A.gbk	97603	98709	Mannitol-1-phosphate 5-dehydrogenase (EC 1.1.1.17)	SA_Mu50.gbk	2286510	2287616	Mannitol-1-phosphate 5-dehydrogenase (EC 1.1.1.17)	99.73
SA_B1_4A.gbk	97603	98709	Mannitol-1-phosphate 5-dehydrogenase (EC 1.1.1.17)	SA_MRSA252.gbk	2316287	2317393	Mannitol-1-phosphate 5-dehydrogenase (EC 1.1.1.17)	96.3
SA_B1_4A.gbk	97603	98709	Mannitol-1-phosphate 5-dehydrogenase (EC 1.1.1.17)	SA_B9_22D.gbk	1280261	1281367	Mannitol-1-phosphate 5-dehydrogenase (EC 1.1.1.17)	99.64
SA_B1_4A.gbk	97603	98709	Mannitol-1-phosphate 5-dehydrogenase (EC 1.1.1.17)	MW2.gbk	2236657	2237763	Mannitol-1-phosphate 5-dehydrogenase (EC 1.1.1.17)	99.55
SA_B1_4A.gbk	97603	98709	Mannitol-1-phosphate 5-dehydrogenase (EC 1.1.1.17)	SA_B2_7A.gbk	327873	328979	Mannitol-1-phosphate 5-dehydrogenase (EC 1.1.1.17)	100
SA_B1_4A.gbk	99028	106470	FmtB (Mrp) protein involved in methicillin resistance and cell wall biosynthesis	SA_Mu50.gbk	2287935	2295380	FmtB (Mrp) protein involved in methicillin resistance and cell wall biosynthesis	99.55
SA_B1_4A.gbk	99028	106470	FmtB (Mrp) protein involved in methicillin resistance and cell wall biosynthesis	SA_COL.gbk	2214389	2221825	FmtB (Mrp) protein involved in methicillin resistance and cell wall biosynthesis	98.32
SA_B1_4A.gbk	99028	106470	FmtB (Mrp) protein involved in methicillin resistance and cell wall biosynthesis	SA_B2_15A.gbk	2456935	2464380	FmtB (Mrp) protein involved in methicillin resistance and cell wall biosynthesis	99.55
SA_B1_4A.gbk	99028	106470	FmtB (Mrp) protein involved in methicillin resistance and cell wall biosynthesis	SA_B1_4A.gbk	99028	106470	FmtB (Mrp) protein involved in methicillin resistance and cell wall biosynthesis	100
SA_B1_4A.gbk	99028	106470	FmtB (Mrp) protein involved in methicillin resistance and cell wall biosynthesis	SA_B3_17D.gbk	222179	229624	FmtB (Mrp) protein involved in methicillin resistance and cell wall biosynthesis	99.55
SA_B1_4A.gbk	99028	106470	FmtB (Mrp) protein involved in methicillin resistance and cell wall biosynthesis	MW2.gbk	2240201	2245588	FmtB (Mrp) protein involved in methicillin resistance and cell wall biosynthesis # frameshift	97.39
SA_B1_4A.gbk	99028	106470	FmtB (Mrp) protein involved in methicillin resistance and cell wall biosynthesis	SA_B9_22D.gbk	1272494	1279942	FmtB (Mrp) protein involved in methicillin resistance and cell wall biosynthesis	98.85
SA_B1_4A.gbk	99028	106470	FmtB (Mrp) protein involved in methicillin resistance and cell wall biosynthesis	SA_JH1.gbk	64596	72041	FmtB (Mrp) protein involved in methicillin resistance and cell wall biosynthesis	99.55
SA_B1_4A.gbk	99028	106470	FmtB (Mrp) protein involved in methicillin resistance and cell wall biosynthesis	SA_B2_7A.gbk	329298	336740	FmtB (Mrp) protein involved in methicillin resistance and cell wall biosynthesis	100
SA_B1_4A.gbk	99028	106470	FmtB (Mrp) protein involved in methicillin resistance and cell wall biosynthesis	SA_Mu50.gbk	2288779	2289240	hypothetical protein	98.7
SA_B1_4A.gbk	99028	106470	FmtB (Mrp) protein involved in methicillin resistance and cell wall biosynthesis	MW2.gbk	2238083	2240143	FmtB (Mrp) protein involved in methicillin resistance and cell wall biosynthesis # frameshift	98.79
SA_B1_4A.gbk	99028	106470	FmtB (Mrp) protein involved in methicillin resistance and cell wall biosynthesis	SA_B3_4A.gbk	2204504	2211946	FmtB (Mrp) protein involved in methicillin resistance and cell wall biosynthesis	100
SA_B1_4A.gbk	99028	106470	FmtB (Mrp) protein involved in methicillin resistance and cell wall biosynthesis	SA_B3_14B.gbk	786288	793667	FmtB (Mrp) protein involved in methicillin resistance and cell wall biosynthesis	94.67
SA_B1_4A.gbk	99028	106470	FmtB (Mrp) protein involved in methicillin resistance and cell wall biosynthesis	SA_B6_55A.gbk	2223558	2230937	FmtB (Mrp) protein involved in methicillin resistance and cell wall biosynthesis	94.67
SA_B1_4A.gbk	99028	106470	FmtB (Mrp) protein involved in methicillin resistance and cell wall biosynthesis	SA_B8_13D.gbk	2791213	2798658	FmtB (Mrp) protein involved in methicillin resistance and cell wall biosynthesis	99.55
SA_B1_4A.gbk	99028	106470	FmtB (Mrp) protein involved in methicillin resistance and cell wall biosynthesis	SA_B4_59C.gbk	2262992	2270437	FmtB (Mrp) protein involved in methicillin resistance and cell wall biosynthesis	99.55
SA_B1_4A.gbk	99028	106470	FmtB (Mrp) protein involved in methicillin resistance and cell wall biosynthesis	SA_Mu50.gbk	2288197	2288505	FIG01109267: hypothetical protein	99.6
SA_B1_4A.gbk	106748	108103	Phosphoglucosamine mutase (EC 5.4.2.10) / FemD, factor involved in methicillin resistance	SA_B3_4A.gbk	2212224	2213579	Phosphoglucosamine mutase (EC 5.4.2.10) / FemD, factor involved in methicillin resistance	100
SA_B1_4A.gbk	106748	108103	Phosphoglucosamine mutase (EC 5.4.2.10) / FemD, factor involved in methicillin resistance	MW2.gbk	2245874	2247229	Phosphoglucosamine mutase (EC 5.4.2.10) / FemD, factor involved in methicillin resistance	99.56
SA_B1_4A.gbk	106748	108103	Phosphoglucosamine mutase (EC 5.4.2.10) / FemD, factor involved in methicillin resistance	SA_COL.gbk	2222102	2223457	Phosphoglucosamine mutase (EC 5.4.2.10) / FemD, factor involved in methicillin resistance	99.71
SA_B1_4A.gbk	106748	108103	Phosphoglucosamine mutase (EC 5.4.2.10) / FemD, factor involved in methicillin resistance	SA_B3_14B.gbk	784650	786005	Phosphoglucosamine mutase (EC 5.4.2.10) / FemD, factor involved in methicillin resistance	99.26
SA_B1_4A.gbk	106748	108103	Phosphoglucosamine mutase (EC 5.4.2.10) / FemD, factor involved in methicillin resistance	SA_B8_13D.gbk	2798936	2800291	Phosphoglucosamine mutase (EC 5.4.2.10) / FemD, factor involved in methicillin resistance	99.85
SA_B1_4A.gbk	106748	108103	Phosphoglucosamine mutase (EC 5.4.2.10) / FemD, factor involved in methicillin resistance	SA_B2_7A.gbk	337018	338373	Phosphoglucosamine mutase (EC 5.4.2.10) / FemD, factor involved in methicillin resistance	100
SA_B1_4A.gbk	106748	108103	Phosphoglucosamine mutase (EC 5.4.2.10) / FemD, factor involved in methicillin resistance	SA_JH1.gbk	72319	73674	Phosphoglucosamine mutase (EC 5.4.2.10) / FemD, factor involved in methicillin resistance	99.85
SA_B1_4A.gbk	106748	108103	Phosphoglucosamine mutase (EC 5.4.2.10) / FemD, factor involved in methicillin resistance	SA_B3_17D.gbk	229902	231257	Phosphoglucosamine mutase (EC 5.4.2.10) / FemD, factor involved in methicillin resistance	99.85
SA_B1_4A.gbk	106748	108103	Phosphoglucosamine mutase (EC 5.4.2.10) / FemD, factor involved in methicillin resistance	SA_B9_22D.gbk	1270862	1272217	Phosphoglucosamine mutase (EC 5.4.2.10) / FemD, factor involved in methicillin resistance	99.48
SA_B1_4A.gbk	106748	108103	Phosphoglucosamine mutase (EC 5.4.2.10) / FemD, factor involved in methicillin resistance	SA_Mu50.gbk	2295658	2297013	Phosphoglucosamine mutase (EC 5.4.2.10) / FemD, factor involved in methicillin resistance	99.85
SA_B1_4A.gbk	106748	108103	Phosphoglucosamine mutase (EC 5.4.2.10) / FemD, factor involved in methicillin resistance	SA_B2_15A.gbk	2464658	2466013	Phosphoglucosamine mutase (EC 5.4.2.10) / FemD, factor involved in methicillin resistance	99.85
SA_B1_4A.gbk	106748	108103	Phosphoglucosamine mutase (EC 5.4.2.10) / FemD, factor involved in methicillin resistance	SA_B4_59C.gbk	2270715	2272070	Phosphoglucosamine mutase (EC 5.4.2.10) / FemD, factor involved in methicillin resistance	99.85
SA_B1_4A.gbk	106748	108103	Phosphoglucosamine mutase (EC 5.4.2.10) / FemD, factor involved in methicillin resistance	SA_B1_4A.gbk	106748	108103	Phosphoglucosamine mutase (EC 5.4.2.10) / FemD, factor involved in methicillin resistance	100
SA_B1_4A.gbk	106748	108103	Phosphoglucosamine mutase (EC 5.4.2.10) / FemD, factor involved in methicillin resistance	SA_MRSA252.gbk	2327307	2328662	Phosphoglucosamine mutase (EC 5.4.2.10) / FemD, factor involved in methicillin resistance	99.19
SA_B1_4A.gbk	106748	108103	Phosphoglucosamine mutase (EC 5.4.2.10) / FemD, factor involved in methicillin resistance	SA_B6_55A.gbk	2231220	2232575	Phosphoglucosamine mutase (EC 5.4.2.10) / FemD, factor involved in methicillin resistance	99.26
SA_B1_4A.gbk	108130	109062	Uncharacterized secreted protein associated with spyDAC	SA_B3_17D.gbk	231284	232216	Uncharacterized secreted protein associated with spyDAC	100
SA_B1_4A.gbk	108130	109062	Uncharacterized secreted protein associated with spyDAC	SA_B3_4A.gbk	2213606	2214538	Uncharacterized secreted protein associated with spyDAC	100
SA_B1_4A.gbk	108130	109062	Uncharacterized secreted protein associated with spyDAC	SA_B3_14B.gbk	783691	784623	Uncharacterized secreted protein associated with spyDAC	99.68
SA_B1_4A.gbk	108130	109062	Uncharacterized secreted protein associated with spyDAC	SA_B9_22D.gbk	1269903	1270835	Uncharacterized secreted protein associated with spyDAC	100
SA_B1_4A.gbk	108130	109062	Uncharacterized secreted protein associated with spyDAC	SA_B8_13D.gbk	2800318	2801250	Uncharacterized secreted protein associated with spyDAC	100
SA_B1_4A.gbk	108130	109062	Uncharacterized secreted protein associated with spyDAC	SA_Mu50.gbk	2297040	2297972	uncharacterized secreted protein, YBBR Bacillus subtilis homolog	99.89
SA_B1_4A.gbk	108130	109062	Uncharacterized secreted protein associated with spyDAC	SA_B6_55A.gbk	2232602	2233534	Uncharacterized secreted protein associated with spyDAC	99.68
SA_B1_4A.gbk	108130	109062	Uncharacterized secreted protein associated with spyDAC	SA_COL.gbk	2223484	2224416	uncharacterized secreted protein, YBBR Bacillus subtilis homolog	100
SA_B1_4A.gbk	108130	109062	Uncharacterized secreted protein associated with spyDAC	SA_B2_7A.gbk	338400	339332	Uncharacterized secreted protein associated with spyDAC	100
SA_B1_4A.gbk	108130	109062	Uncharacterized secreted protein associated with spyDAC	SA_B4_59C.gbk	2272097	2273029	Uncharacterized secreted protein associated with spyDAC	100
SA_B1_4A.gbk	108130	109062	Uncharacterized secreted protein associated with spyDAC	SA_MRSA252.gbk	2328689	2329621	Uncharacterized secreted protein associated with spyDAC	98.5
SA_B1_4A.gbk	108130	109062	Uncharacterized secreted protein associated with spyDAC	SA_JH1.gbk	73701	74633	uncharacterized secreted protein, YBBR Bacillus subtilis homolog	100
SA_B1_4A.gbk	108130	109062	Uncharacterized secreted protein associated with spyDAC	SA_B1_4A.gbk	108130	109062	Uncharacterized secreted protein associated with spyDAC	100
SA_B1_4A.gbk	108130	109062	Uncharacterized secreted protein associated with spyDAC	SA_B2_15A.gbk	2466040	2466972	Uncharacterized secreted protein associated with spyDAC	100
SA_B1_4A.gbk	108130	109062	Uncharacterized secreted protein associated with spyDAC	MW2.gbk	2247256	2248188	uncharacterized secreted protein, YBBR Bacillus subtilis homolog	100
SA_B1_4A.gbk	109064	109873	Diadenylate cyclase spyDAC. Bacterial checkpoint controller DisA with nucleotide-binding domain	SA_B2_7A.gbk	339334	340143	Diadenylate cyclase spyDAC. Bacterial checkpoint controller DisA with nucleotide-binding domain	100
SA_B1_4A.gbk	109064	109873	Diadenylate cyclase spyDAC. Bacterial checkpoint controller DisA with nucleotide-binding domain	SA_B1_4A.gbk	109064	109873	Diadenylate cyclase spyDAC. Bacterial checkpoint controller DisA with nucleotide-binding domain	100
SA_B1_4A.gbk	109064	109873	Diadenylate cyclase spyDAC. Bacterial checkpoint controller DisA with nucleotide-binding domain	SA_B8_13D.gbk	2801252	2802061	Diadenylate cyclase spyDAC. Bacterial checkpoint controller DisA with nucleotide-binding domain	99.88
SA_B1_4A.gbk	109064	109873	Diadenylate cyclase spyDAC. Bacterial checkpoint controller DisA with nucleotide-binding domain	SA_Mu50.gbk	2297974	2298783	Hypothetical protein YbbP, contains nucleotide-binding domain of DisA bacterial checkpoint controller	99.88
SA_B1_4A.gbk	109064	109873	Diadenylate cyclase spyDAC. Bacterial checkpoint controller DisA with nucleotide-binding domain	SA_B4_59C.gbk	2273031	2273840	Diadenylate cyclase spyDAC. Bacterial checkpoint controller DisA with nucleotide-binding domain	99.88
SA_B1_4A.gbk	109064	109873	Diadenylate cyclase spyDAC. Bacterial checkpoint controller DisA with nucleotide-binding domain	SA_B6_55A.gbk	2233536	2234345	Diadenylate cyclase spyDAC. Bacterial checkpoint controller DisA with nucleotide-binding domain	99.63
SA_B1_4A.gbk	109064	109873	Diadenylate cyclase spyDAC. Bacterial checkpoint controller DisA with nucleotide-binding domain	SA_COL.gbk	2224418	2225227	Hypothetical protein YbbP, contains nucleotide-binding domain of DisA bacterial checkpoint controller	100
SA_B1_4A.gbk	109064	109873	Diadenylate cyclase spyDAC. Bacterial checkpoint controller DisA with nucleotide-binding domain	MW2.gbk	2248190	2248999	Hypothetical protein YbbP, contains nucleotide-binding domain of DisA bacterial checkpoint controller	100
SA_B1_4A.gbk	109064	109873	Diadenylate cyclase spyDAC. Bacterial checkpoint controller DisA with nucleotide-binding domain	SA_MRSA252.gbk	2329623	2330432	Hypothetical protein YbbP, contains nucleotide-binding domain of DisA bacterial checkpoint controller	99.51
SA_B1_4A.gbk	109064	109873	Diadenylate cyclase spyDAC. Bacterial checkpoint controller DisA with nucleotide-binding domain	SA_B3_4A.gbk	2214540	2215349	Diadenylate cyclase spyDAC. Bacterial checkpoint controller DisA with nucleotide-binding domain	100
SA_B1_4A.gbk	109064	109873	Diadenylate cyclase spyDAC. Bacterial checkpoint controller DisA with nucleotide-binding domain	SA_B9_22D.gbk	1269092	1269901	Diadenylate cyclase spyDAC. Bacterial checkpoint controller DisA with nucleotide-binding domain	99.75
SA_B1_4A.gbk	109064	109873	Diadenylate cyclase spyDAC. Bacterial checkpoint controller DisA with nucleotide-binding domain	SA_B3_14B.gbk	782880	783689	Diadenylate cyclase spyDAC. Bacterial checkpoint controller DisA with nucleotide-binding domain	99.63
SA_B1_4A.gbk	109064	109873	Diadenylate cyclase spyDAC. Bacterial checkpoint controller DisA with nucleotide-binding domain	SA_JH1.gbk	74635	75444	Hypothetical protein YbbP, contains nucleotide-binding domain of DisA bacterial checkpoint controller	99.88
SA_B1_4A.gbk	109064	109873	Diadenylate cyclase spyDAC. Bacterial checkpoint controller DisA with nucleotide-binding domain	SA_B2_15A.gbk	2466974	2467783	Diadenylate cyclase spyDAC. Bacterial checkpoint controller DisA with nucleotide-binding domain	99.88
SA_B1_4A.gbk	109064	109873	Diadenylate cyclase spyDAC. Bacterial checkpoint controller DisA with nucleotide-binding domain	SA_B3_17D.gbk	232218	233027	Diadenylate cyclase spyDAC. Bacterial checkpoint controller DisA with nucleotide-binding domain	99.88
SA_B1_4A.gbk	110062	110970	Arginase (EC 3.5.3.1)	SA_B2_15A.gbk	2467972	2468880	Arginase (EC 3.5.3.1)	99.67
SA_B1_4A.gbk	110062	110970	Arginase (EC 3.5.3.1)	SA_JH1.gbk	75633	76541	Arginase (EC 3.5.3.1)	99.78
SA_B1_4A.gbk	110062	110970	Arginase (EC 3.5.3.1)	SA_B4_59C.gbk	2274029	2274769	Arginase (EC 3.5.3.1)	99.6
SA_B1_4A.gbk	110062	110970	Arginase (EC 3.5.3.1)	SA_B8_13D.gbk	2802250	2803158	Arginase (EC 3.5.3.1)	99.67
SA_B1_4A.gbk	110062	110970	Arginase (EC 3.5.3.1)	SA_B3_4A.gbk	2215538	2216446	Arginase (EC 3.5.3.1)	100
SA_B1_4A.gbk	110062	110970	Arginase (EC 3.5.3.1)	SA_MRSA252.gbk	2330622	2331530	Arginase (EC 3.5.3.1)	93.4
SA_B1_4A.gbk	110062	110970	Arginase (EC 3.5.3.1)	MW2.gbk	2249188	2250096	Arginase (EC 3.5.3.1)	99.89
SA_B1_4A.gbk	110062	110970	Arginase (EC 3.5.3.1)	SA_B2_7A.gbk	340332	341240	Arginase (EC 3.5.3.1)	100
SA_B1_4A.gbk	110062	110970	Arginase (EC 3.5.3.1)	SA_B3_14B.gbk	781783	782691	Arginase (EC 3.5.3.1)	93.18
SA_B1_4A.gbk	110062	110970	Arginase (EC 3.5.3.1)	SA_B3_17D.gbk	233216	233956	Arginase (EC 3.5.3.1)	99.6
SA_B1_4A.gbk	110062	110970	Arginase (EC 3.5.3.1)	SA_B6_55A.gbk	2234534	2235442	Arginase (EC 3.5.3.1)	93.18
SA_B1_4A.gbk	110062	110970	Arginase (EC 3.5.3.1)	SA_B1_4A.gbk	110062	110970	Arginase (EC 3.5.3.1)	100
SA_B1_4A.gbk	110062	110970	Arginase (EC 3.5.3.1)	SA_B9_22D.gbk	1267995	1268903	Arginase (EC 3.5.3.1)	99.78
SA_B1_4A.gbk	110062	110970	Arginase (EC 3.5.3.1)	SA_Mu50.gbk	2298972	2299880	Arginase (EC 3.5.3.1)	99.78
SA_B1_4A.gbk	110062	110970	Arginase (EC 3.5.3.1)	SA_COL.gbk	2225416	2226324	Arginase (EC 3.5.3.1)	100
SA_B1_4A.gbk	112466	113530	Scaffold protein for [4Fe-4S] cluster assembly ApbC, MRP-like	SA_B3_4A.gbk	2222779	2223843	Scaffold protein for [4Fe-4S] cluster assembly ApbC, MRP-like	100
SA_B1_4A.gbk	112466	113530	Scaffold protein for [4Fe-4S] cluster assembly ApbC, MRP-like	SA_B4_59C.gbk	2281219	2282283	Scaffold protein for [4Fe-4S] cluster assembly ApbC, MRP-like	99.91
SA_B1_4A.gbk	112466	113530	Scaffold protein for [4Fe-4S] cluster assembly ApbC, MRP-like	MW2.gbk	2256291	2257355	Scaffold protein for [4Fe-4S] cluster assembly ApbC, MRP-like	100
SA_B1_4A.gbk	112466	113530	Scaffold protein for [4Fe-4S] cluster assembly ApbC, MRP-like	SA_B1_4A.gbk	112466	113530	Scaffold protein for [4Fe-4S] cluster assembly ApbC, MRP-like	100
SA_B1_4A.gbk	112466	113530	Scaffold protein for [4Fe-4S] cluster assembly ApbC, MRP-like	SA_B3_14B.gbk	774580	775644	Scaffold protein for [4Fe-4S] cluster assembly ApbC, MRP-like	94.55
SA_B1_4A.gbk	112466	113530	Scaffold protein for [4Fe-4S] cluster assembly ApbC, MRP-like	SA_MRSA252.gbk	2337747	2338811	Scaffold protein for [4Fe-4S] cluster assembly ApbC, MRP-like	96.62
SA_B1_4A.gbk	112466	113530	Scaffold protein for [4Fe-4S] cluster assembly ApbC, MRP-like	SA_B3_17D.gbk	240406	241470	Scaffold protein for [4Fe-4S] cluster assembly ApbC, MRP-like	99.91
SA_B1_4A.gbk	112466	113530	Scaffold protein for [4Fe-4S] cluster assembly ApbC, MRP-like	SA_JH1.gbk	4850	5914	Scaffold protein for [4Fe-4S] cluster assembly ApbC, MRP-like	100
SA_B1_4A.gbk	112466	113530	Scaffold protein for [4Fe-4S] cluster assembly ApbC, MRP-like	SA_B2_7A.gbk	347573	348637	Scaffold protein for [4Fe-4S] cluster assembly ApbC, MRP-like	100
SA_B1_4A.gbk	112466	113530	Scaffold protein for [4Fe-4S] cluster assembly ApbC, MRP-like	SA_B8_13D.gbk	2096	3160	Scaffold protein for [4Fe-4S] cluster assembly ApbC, MRP-like	99.91
SA_B1_4A.gbk	112466	113530	Scaffold protein for [4Fe-4S] cluster assembly ApbC, MRP-like	SA_Mu50.gbk	2306121	2307185	Scaffold protein for [4Fe-4S] cluster assembly ApbC, MRP-like	100
SA_B1_4A.gbk	112466	113530	Scaffold protein for [4Fe-4S] cluster assembly ApbC, MRP-like	SA_COL.gbk	2234163	2235227	Scaffold protein for [4Fe-4S] cluster assembly ApbC, MRP-like	100
SA_B1_4A.gbk	112466	113530	Scaffold protein for [4Fe-4S] cluster assembly ApbC, MRP-like	SA_B2_15A.gbk	2475121	2476185	Scaffold protein for [4Fe-4S] cluster assembly ApbC, MRP-like	99.91
SA_B1_4A.gbk	112466	113530	Scaffold protein for [4Fe-4S] cluster assembly ApbC, MRP-like	SA_B9_22D.gbk	1260793	1261857	Scaffold protein for [4Fe-4S] cluster assembly ApbC, MRP-like	100
SA_B1_4A.gbk	112466	113530	Scaffold protein for [4Fe-4S] cluster assembly ApbC, MRP-like	SA_B6_55A.gbk	2236948	2238012	Scaffold protein for [4Fe-4S] cluster assembly ApbC, MRP-like	94.55
SA_B1_4A.gbk	113678	115120	Uncharacterized MFS-type transporter	SA_COL.gbk	2235375	2236817	Drug resistance transporter, EmrB/QacA subfamily	99.1
SA_B1_4A.gbk	113678	115120	Uncharacterized MFS-type transporter	MW2.gbk	2257503	2258945	Drug resistance transporter, EmrB/QacA subfamily	99.86
SA_B1_4A.gbk	113678	115120	Uncharacterized MFS-type transporter	SA_Mu50.gbk	2307333	2308775	Drug resistance transporter, EmrB/QacA subfamily	99.79
SA_B1_4A.gbk	113678	115120	Uncharacterized MFS-type transporter	SA_JH1.gbk	3257	4702	Drug resistance transporter, EmrB/QacA subfamily	99.79
SA_B1_4A.gbk	113678	115120	Uncharacterized MFS-type transporter	SA_B2_7A.gbk	348785	350227	Uncharacterized MFS-type transporter	100
SA_B1_4A.gbk	113678	115120	Uncharacterized MFS-type transporter	SA_B8_13D.gbk	3308	4750	Uncharacterized MFS-type transporter	99.79
SA_B1_4A.gbk	113678	115120	Uncharacterized MFS-type transporter	SA_B9_22D.gbk	1259203	1260645	Uncharacterized MFS-type transporter	99.93
SA_B1_4A.gbk	113678	115120	Uncharacterized MFS-type transporter	SA_B3_14B.gbk	772990	774432	Uncharacterized MFS-type transporter	92.1
SA_B1_4A.gbk	113678	115120	Uncharacterized MFS-type transporter	SA_B4_59C.gbk	2282431	2283873	Uncharacterized MFS-type transporter	99.79
SA_B1_4A.gbk	113678	115120	Uncharacterized MFS-type transporter	SA_B3_4A.gbk	2223991	2225433	Uncharacterized MFS-type transporter	100
SA_B1_4A.gbk	113678	115120	Uncharacterized MFS-type transporter	SA_B6_55A.gbk	2238160	2239602	Uncharacterized MFS-type transporter	92.1
SA_B1_4A.gbk	113678	115120	Uncharacterized MFS-type transporter	SA_B3_17D.gbk	241618	243060	Uncharacterized MFS-type transporter	99.79
SA_B1_4A.gbk	113678	115120	Uncharacterized MFS-type transporter	SA_B2_15A.gbk	2476333	2477775	Uncharacterized MFS-type transporter	99.79
SA_B1_4A.gbk	113678	115120	Uncharacterized MFS-type transporter	SA_B1_4A.gbk	113678	115120	Uncharacterized MFS-type transporter	100
SA_B1_4A.gbk	115443	115910	SmrB	SA_B1_4A.gbk	115443	115910	SmrB	100
SA_B1_4A.gbk	115443	115910	SmrB	SA_Mu50.gbk	2309098	2309571	SmrB	98.5
SA_B1_4A.gbk	115443	115910	SmrB	SA_B3_17D.gbk	243383	243850	SmrB	98.5
SA_B1_4A.gbk	115443	115910	SmrB	SA_B4_59C.gbk	2284196	2284663	SmrB	98.5
SA_B1_4A.gbk	115443	115910	SmrB	SA_COL.gbk	2237139	2237612	SmrB	99.79
SA_B1_4A.gbk	115443	115910	SmrB	MW2.gbk	2259268	2259741	SmrB	99.57
SA_B1_4A.gbk	115443	115910	SmrB	SA_B2_7A.gbk	350550	351017	SmrB	100
SA_B1_4A.gbk	115443	115910	SmrB	SA_B9_22D.gbk	1258413	1258880	SmrB	98.29
SA_B1_4A.gbk	115443	115910	SmrB	SA_B2_15A.gbk	2478098	2478565	SmrB	98.5
SA_B1_4A.gbk	115443	115910	SmrB	SA_B3_4A.gbk	2225756	2226229	SmrB	100
SA_B1_4A.gbk	115443	115910	SmrB	SA_JH1.gbk	2470	2937	SmrB	98.5
SA_B1_4A.gbk	115443	115910	SmrB	SA_B8_13D.gbk	5073	5540	SmrB	98.5
SA_B1_4A.gbk	116015	117358	Uncharacterized MFS-type transporter	SA_COL.gbk	2237711	2239054	Multidrug resistance protein B	99.55
SA_B1_4A.gbk	116015	117358	Uncharacterized MFS-type transporter	SA_JH1.gbk	1022	2365	Multidrug resistance protein B	99.55
SA_B1_4A.gbk	116015	117358	Uncharacterized MFS-type transporter	SA_B2_15A.gbk	2478670	2480013	Uncharacterized MFS-type transporter	99.55
SA_B1_4A.gbk	116015	117358	Uncharacterized MFS-type transporter	SA_B9_22D.gbk	1256965	1258308	Uncharacterized MFS-type transporter	99.7
SA_B1_4A.gbk	116015	117358	Uncharacterized MFS-type transporter	SA_B1_4A.gbk	116015	117358	Uncharacterized MFS-type transporter	100
SA_B1_4A.gbk	116015	117358	Uncharacterized MFS-type transporter	SA_B8_13D.gbk	5645	6988	Uncharacterized MFS-type transporter	99.55
SA_B1_4A.gbk	116015	117358	Uncharacterized MFS-type transporter	SA_B3_4A.gbk	2226328	2227671	Uncharacterized MFS-type transporter	100
SA_B1_4A.gbk	116015	117358	Uncharacterized MFS-type transporter	SA_B3_17D.gbk	243955	245298	Uncharacterized MFS-type transporter	99.55
SA_B1_4A.gbk	116015	117358	Uncharacterized MFS-type transporter	SA_B2_7A.gbk	351122	352465	Uncharacterized MFS-type transporter	100
SA_B1_4A.gbk	116015	117358	Uncharacterized MFS-type transporter	SA_Mu50.gbk	2309670	2310191	Multidrug resistance protein B	99.81
SA_B1_4A.gbk	116015	117358	Uncharacterized MFS-type transporter	SA_B4_59C.gbk	2284768	2286111	Uncharacterized MFS-type transporter	99.55
SA_B1_4A.gbk	116015	117358	Uncharacterized MFS-type transporter	MW2.gbk	2259840	2261183	Multidrug resistance protein B	99.4
SA_B1_4A.gbk	116015	117358	Uncharacterized MFS-type transporter	SA_Mu50.gbk	2310155	2310814	Multidrug resistance protein B	99.51
SA_B1_4A.gbk	117535	118221	Hemolysin III	SA_B1_4A.gbk	117535	118221	Hemolysin III	100
SA_B1_4A.gbk	117535	118221	Hemolysin III	SA_B2_15A.gbk	2480190	2480876	Hemolysin III	100
SA_B1_4A.gbk	117535	118221	Hemolysin III	SA_COL.gbk	2239231	2239914	Hemolysin III	99.85
SA_B1_4A.gbk	117535	118221	Hemolysin III	SA_B8_13D.gbk	7165	7851	Hemolysin III	100
SA_B1_4A.gbk	117535	118221	Hemolysin III	SA_B6_55A.gbk	2241902	2242588	Hemolysin III	94.91
SA_B1_4A.gbk	117535	118221	Hemolysin III	SA_B3_4A.gbk	2227848	2228534	Hemolysin III	100
SA_B1_4A.gbk	117535	118221	Hemolysin III	MW2.gbk	2261360	2262043	Hemolysin III	99.42
SA_B1_4A.gbk	117535	118221	Hemolysin III	SA_B3_14B.gbk	770004	770690	Hemolysin III	94.91
SA_B1_4A.gbk	117535	118221	Hemolysin III	SA_B2_7A.gbk	352642	353328	Hemolysin III	100
SA_B1_4A.gbk	117535	118221	Hemolysin III	SA_Mu50.gbk	2310970	2311656	Hemolysin III	100
SA_B1_4A.gbk	117535	118221	Hemolysin III	SA_B3_17D.gbk	245475	246161	Hemolysin III	100
SA_B1_4A.gbk	117535	118221	Hemolysin III	SA_B9_22D.gbk	1256100	1256786	Hemolysin III	99.85
SA_B1_4A.gbk	117535	118221	Hemolysin III	SA_B4_59C.gbk	2286288	2286974	Hemolysin III	100
SA_B1_4A.gbk	117535	118221	Hemolysin III	SA_JH1.gbk	162	845	Hemolysin III	100
SA_B1_4A.gbk	117535	118221	Hemolysin III	SA_MRSA252.gbk	2342707	2343390	Hemolysin III	95.16
SA_B1_4A.gbk	118237	119424	N-acetylglucosamine-1-phosphate uridyltransferase eukaryotic (EC 2.7.7.23)	SA_JH1.gbk	9	770	N-acetylglucosamine-1-phosphate uridyltransferase eukaryotic (EC 2.7.7.23)	99.48
SA_B1_4A.gbk	118237	119424	N-acetylglucosamine-1-phosphate uridyltransferase eukaryotic (EC 2.7.7.23)	SA_B8_13D.gbk	7867	9054	N-acetylglucosamine-1-phosphate uridyltransferase eukaryotic (EC 2.7.7.23)	99.58
SA_B1_4A.gbk	118237	119424	N-acetylglucosamine-1-phosphate uridyltransferase eukaryotic (EC 2.7.7.23)	SA_Mu50.gbk	2311672	2312859	N-acetylglucosamine-1-phosphate uridyltransferase eukaryotic (EC 2.7.7.23)	99.58
SA_B1_4A.gbk	118237	119424	N-acetylglucosamine-1-phosphate uridyltransferase eukaryotic (EC 2.7.7.23)	SA_B9_22D.gbk	1254897	1256084	N-acetylglucosamine-1-phosphate uridyltransferase eukaryotic (EC 2.7.7.23)	99.58
SA_B1_4A.gbk	118237	119424	N-acetylglucosamine-1-phosphate uridyltransferase eukaryotic (EC 2.7.7.23)	SA_MRSA252.gbk	2343409	2344596	N-acetylglucosamine-1-phosphate uridyltransferase eukaryotic (EC 2.7.7.23)	95.88
SA_B1_4A.gbk	118237	119424	N-acetylglucosamine-1-phosphate uridyltransferase eukaryotic (EC 2.7.7.23)	SA_COL.gbk	2239933	2241120	N-acetylglucosamine-1-phosphate uridyltransferase eukaryotic (EC 2.7.7.23)	99.83
SA_B1_4A.gbk	118237	119424	N-acetylglucosamine-1-phosphate uridyltransferase eukaryotic (EC 2.7.7.23)	SA_JH1.gbk	1	143	N-acetylglucosamine-1-phosphate uridyltransferase eukaryotic (EC 2.7.7.23)	100
SA_B1_4A.gbk	118237	119424	N-acetylglucosamine-1-phosphate uridyltransferase eukaryotic (EC 2.7.7.23)	SA_B4_59C.gbk	2286990	2288177	N-acetylglucosamine-1-phosphate uridyltransferase eukaryotic (EC 2.7.7.23)	99.58
SA_B1_4A.gbk	118237	119424	N-acetylglucosamine-1-phosphate uridyltransferase eukaryotic (EC 2.7.7.23)	MW2.gbk	2262062	2263249	N-acetylglucosamine-1-phosphate uridyltransferase eukaryotic (EC 2.7.7.23)	99.58
SA_B1_4A.gbk	118237	119424	N-acetylglucosamine-1-phosphate uridyltransferase eukaryotic (EC 2.7.7.23)	SA_B3_4A.gbk	2228550	2229737	N-acetylglucosamine-1-phosphate uridyltransferase eukaryotic (EC 2.7.7.23)	100
SA_B1_4A.gbk	118237	119424	N-acetylglucosamine-1-phosphate uridyltransferase eukaryotic (EC 2.7.7.23)	SA_B1_4A.gbk	118237	119424	N-acetylglucosamine-1-phosphate uridyltransferase eukaryotic (EC 2.7.7.23)	100
SA_B1_4A.gbk	118237	119424	N-acetylglucosamine-1-phosphate uridyltransferase eukaryotic (EC 2.7.7.23)	SA_B3_17D.gbk	246177	247364	N-acetylglucosamine-1-phosphate uridyltransferase eukaryotic (EC 2.7.7.23)	99.58
SA_B1_4A.gbk	118237	119424	N-acetylglucosamine-1-phosphate uridyltransferase eukaryotic (EC 2.7.7.23)	SA_B2_7A.gbk	353344	354531	N-acetylglucosamine-1-phosphate uridyltransferase eukaryotic (EC 2.7.7.23)	100
SA_B1_4A.gbk	118237	119424	N-acetylglucosamine-1-phosphate uridyltransferase eukaryotic (EC 2.7.7.23)	SA_B2_15A.gbk	2480892	2482079	N-acetylglucosamine-1-phosphate uridyltransferase eukaryotic (EC 2.7.7.23)	99.58
SA_B1_4A.gbk	118237	119424	N-acetylglucosamine-1-phosphate uridyltransferase eukaryotic (EC 2.7.7.23)	SA_B3_14B.gbk	768801	769988	N-acetylglucosamine-1-phosphate uridyltransferase eukaryotic (EC 2.7.7.23)	96.13
SA_B1_4A.gbk	118237	119424	N-acetylglucosamine-1-phosphate uridyltransferase eukaryotic (EC 2.7.7.23)	SA_B6_55A.gbk	2242604	2243791	N-acetylglucosamine-1-phosphate uridyltransferase eukaryotic (EC 2.7.7.23)	96.13
SA_B1_4A.gbk	119468	119983	Membrane-bound metal-dependent hydrolase YdjM, induced during SOS response	SA_B3_17D.gbk	247408	247923	Membrane-bound metal-dependent hydrolase YdjM, induced during SOS response	99.22
SA_B1_4A.gbk	119468	119983	Membrane-bound metal-dependent hydrolase YdjM, induced during SOS response	SA_B3_4A.gbk	2229781	2230296	Membrane-bound metal-dependent hydrolase YdjM, induced during SOS response	100
SA_B1_4A.gbk	119468	119983	Membrane-bound metal-dependent hydrolase YdjM, induced during SOS response	SA_MRSA252.gbk	2344640	2345155	FIG01225812: hypothetical protein	99.42
SA_B1_4A.gbk	119468	119983	Membrane-bound metal-dependent hydrolase YdjM, induced during SOS response	SA_COL.gbk	2241164	2241679	Conserved hypothetical protein	99.22
SA_B1_4A.gbk	119468	119983	Membrane-bound metal-dependent hydrolase YdjM, induced during SOS response	SA_B8_13D.gbk	9098	9613	Membrane-bound metal-dependent hydrolase YdjM, induced during SOS response	99.22
SA_B1_4A.gbk	119468	119983	Membrane-bound metal-dependent hydrolase YdjM, induced during SOS response	SA_Mu50.gbk	2312903	2313418	FIG01225812: hypothetical protein	99.22
SA_B1_4A.gbk	119468	119983	Membrane-bound metal-dependent hydrolase YdjM, induced during SOS response	MW2.gbk	2263293	2263808	FIG01225812: hypothetical protein	99.42
SA_B1_4A.gbk	119468	119983	Membrane-bound metal-dependent hydrolase YdjM, induced during SOS response	SA_B9_22D.gbk	1254338	1254853	Membrane-bound metal-dependent hydrolase YdjM, induced during SOS response	99.81
SA_B1_4A.gbk	119468	119983	Membrane-bound metal-dependent hydrolase YdjM, induced during SOS response	SA_B2_7A.gbk	354575	355090	Membrane-bound metal-dependent hydrolase YdjM, induced during SOS response	100
SA_B1_4A.gbk	119468	119983	Membrane-bound metal-dependent hydrolase YdjM, induced during SOS response	SA_B4_59C.gbk	2288221	2288736	Membrane-bound metal-dependent hydrolase YdjM, induced during SOS response	99.22
SA_B1_4A.gbk	119468	119983	Membrane-bound metal-dependent hydrolase YdjM, induced during SOS response	SA_B1_4A.gbk	119468	119983	Membrane-bound metal-dependent hydrolase YdjM, induced during SOS response	100
SA_B1_4A.gbk	119468	119983	Membrane-bound metal-dependent hydrolase YdjM, induced during SOS response	SA_B2_15A.gbk	2482123	2482638	Membrane-bound metal-dependent hydrolase YdjM, induced during SOS response	99.22
SA_B1_4A.gbk	119468	119983	Membrane-bound metal-dependent hydrolase YdjM, induced during SOS response	SA_B3_14B.gbk	768242	768757	Membrane-bound metal-dependent hydrolase YdjM, induced during SOS response	99.61
SA_B1_4A.gbk	119468	119983	Membrane-bound metal-dependent hydrolase YdjM, induced during SOS response	SA_JH1.gbk	814	1329	FIG01225812: hypothetical protein	99.22
SA_B1_4A.gbk	119468	119983	Membrane-bound metal-dependent hydrolase YdjM, induced during SOS response	SA_B6_55A.gbk	2243835	2244350	Membrane-bound metal-dependent hydrolase YdjM, induced during SOS response	99.61
SA_B1_4A.gbk	120160	120420	Hypothetical protein SAV2173	MW2.gbk	2263985	2264245	Hypothetical protein SAV2173	100
SA_B1_4A.gbk	120160	120420	Hypothetical protein SAV2173	SA_B6_55A.gbk	2244527	2244787	Hypothetical protein SAV2173	98.85
SA_B1_4A.gbk	120160	120420	Hypothetical protein SAV2173	SA_B2_15A.gbk	2482815	2483075	Hypothetical protein SAV2173	100
SA_B1_4A.gbk	120160	120420	Hypothetical protein SAV2173	SA_B1_4A.gbk	120160	120420	Hypothetical protein SAV2173	100
SA_B1_4A.gbk	120160	120420	Hypothetical protein SAV2173	SA_B3_4A.gbk	2230473	2230733	Hypothetical protein SAV2173	100
SA_B1_4A.gbk	120160	120420	Hypothetical protein SAV2173	SA_B4_59C.gbk	2288913	2289173	Hypothetical protein SAV2173	100
SA_B1_4A.gbk	120160	120420	Hypothetical protein SAV2173	SA_B9_22D.gbk	1253901	1254161	Hypothetical protein SAV2173	99.62
SA_B1_4A.gbk	120160	120420	Hypothetical protein SAV2173	SA_B3_17D.gbk	248100	248360	Hypothetical protein SAV2173	100
SA_B1_4A.gbk	120160	120420	Hypothetical protein SAV2173	SA_B8_13D.gbk	9790	10050	Hypothetical protein SAV2173	100
SA_B1_4A.gbk	120160	120420	Hypothetical protein SAV2173	SA_B3_14B.gbk	767805	768065	Hypothetical protein SAV2173	98.85
SA_B1_4A.gbk	120160	120420	Hypothetical protein SAV2173	SA_MRSA252.gbk	2345332	2345592	Hypothetical protein SAV2173	98.47
SA_B1_4A.gbk	120160	120420	Hypothetical protein SAV2173	SA_B2_7A.gbk	355267	355527	Hypothetical protein SAV2173	100
SA_B1_4A.gbk	120160	120420	Hypothetical protein SAV2173	SA_JH1.gbk	1506	1766	Hypothetical protein SAV2173	100
SA_B1_4A.gbk	120160	120420	Hypothetical protein SAV2173	SA_COL.gbk	2241857	2242117	Hypothetical protein SAV2173	99.23
SA_B1_4A.gbk	120160	120420	Hypothetical protein SAV2173	SA_Mu50.gbk	2313595	2313864	Hypothetical protein SAV2173	100
SA_B1_4A.gbk	120552	121922	hypothetical protein	SA_B4_59C.gbk	2289305	2290675	hypothetical protein	99.71
SA_B1_4A.gbk	120552	121922	hypothetical protein	SA_MRSA252.gbk	2345724	2347094	Predicted arginine uptake transporter	96.1
SA_B1_4A.gbk	120552	121922	hypothetical protein	SA_COL.gbk	2242249	2243619	Predicted arginine uptake transporter	99.71
SA_B1_4A.gbk	120552	121922	hypothetical protein	MW2.gbk	2264377	2265747	Predicted arginine uptake transporter	100
SA_B1_4A.gbk	120552	121922	hypothetical protein	SA_B3_4A.gbk	2230865	2232235	hypothetical protein	100
SA_B1_4A.gbk	120552	121922	hypothetical protein	SA_B2_7A.gbk	355659	357029	hypothetical protein	100
SA_B1_4A.gbk	120552	121922	hypothetical protein	SA_B9_22D.gbk	1252399	1253769	hypothetical protein	99.64
SA_B1_4A.gbk	120552	121922	hypothetical protein	SA_Mu50.gbk	2313924	2315294	Predicted arginine uptake transporter	99.71
SA_B1_4A.gbk	120552	121922	hypothetical protein	SA_B1_4A.gbk	120552	121922	hypothetical protein	100
SA_B1_4A.gbk	120552	121922	hypothetical protein	SA_B2_15A.gbk	2483207	2484577	hypothetical protein	99.71
SA_B1_4A.gbk	120552	121922	hypothetical protein	SA_JH1.gbk	1898	3268	Predicted arginine uptake transporter	99.71
SA_B1_4A.gbk	120552	121922	hypothetical protein	SA_B6_55A.gbk	2244920	2246290	hypothetical protein	96.24
SA_B1_4A.gbk	120552	121922	hypothetical protein	SA_B3_14B.gbk	766302	767672	hypothetical protein	96.24
SA_B1_4A.gbk	120552	121922	hypothetical protein	SA_B8_13D.gbk	10182	11552	hypothetical protein	99.71
SA_B1_4A.gbk	120552	121922	hypothetical protein	SA_B3_17D.gbk	248492	249862	hypothetical protein	99.71
SA_B1_4A.gbk	122158	123126	Heme ABC type transporter HtsABC, permease protein HtsC	SA_B2_7A.gbk	357265	358233	Heme ABC type transporter HtsABC, permease protein HtsC	100
SA_B1_4A.gbk	122158	123126	Heme ABC type transporter HtsABC, permease protein HtsC	MW2.gbk	2265983	2266951	Heme ABC type transporter HtsABC, permease protein HtsC	99.79
SA_B1_4A.gbk	122158	123126	Heme ABC type transporter HtsABC, permease protein HtsC	SA_B9_22D.gbk	1251196	1252164	Heme ABC type transporter HtsABC, permease protein HtsC	99.17
SA_B1_4A.gbk	122158	123126	Heme ABC type transporter HtsABC, permease protein HtsC	SA_B2_15A.gbk	2484813	2485781	Heme ABC type transporter HtsABC, permease protein HtsC	99.17
SA_B1_4A.gbk	122158	123126	Heme ABC type transporter HtsABC, permease protein HtsC	SA_B3_17D.gbk	250098	251066	Heme ABC type transporter HtsABC, permease protein HtsC	99.28
SA_B1_4A.gbk	122158	123126	Heme ABC type transporter HtsABC, permease protein HtsC	SA_COL.gbk	2243855	2244823	Heme ABC type transporter HtsABC, permease protein HtsC	99.9
SA_B1_4A.gbk	122158	123126	Heme ABC type transporter HtsABC, permease protein HtsC	SA_B6_55A.gbk	2246526	2247494	Heme ABC type transporter HtsABC, permease protein HtsC	98.86
SA_B1_4A.gbk	122158	123126	Heme ABC type transporter HtsABC, permease protein HtsC	SA_B1_4A.gbk	122158	123126	Heme ABC type transporter HtsABC, permease protein HtsC	100
SA_B1_4A.gbk	122158	123126	Heme ABC type transporter HtsABC, permease protein HtsC	SA_MRSA252.gbk	2347330	2348298	Heme ABC type transporter HtsABC, permease protein HtsC	98.97
SA_B1_4A.gbk	122158	123126	Heme ABC type transporter HtsABC, permease protein HtsC	SA_B3_4A.gbk	2232471	2233439	Heme ABC type transporter HtsABC, permease protein HtsC	100
SA_B1_4A.gbk	122158	123126	Heme ABC type transporter HtsABC, permease protein HtsC	SA_B8_13D.gbk	11788	12756	Heme ABC type transporter HtsABC, permease protein HtsC	99.17
SA_B1_4A.gbk	122158	123126	Heme ABC type transporter HtsABC, permease protein HtsC	SA_B4_59C.gbk	2290911	2291879	Heme ABC type transporter HtsABC, permease protein HtsC	99.28
SA_B1_4A.gbk	122158	123126	Heme ABC type transporter HtsABC, permease protein HtsC	SA_B3_14B.gbk	765098	766066	Heme ABC type transporter HtsABC, permease protein HtsC	98.86
SA_B1_4A.gbk	122158	123126	Heme ABC type transporter HtsABC, permease protein HtsC	SA_Mu50.gbk	2315530	2316498	Heme ABC type transporter HtsABC, permease protein HtsC	99.28
SA_B1_4A.gbk	122158	123126	Heme ABC type transporter HtsABC, permease protein HtsC	SA_JH1.gbk	3504	4472	Heme ABC type transporter HtsABC, permease protein HtsC	99.28
SA_B1_4A.gbk	123123	124154	Heme ABC type transporter HtsABC, permease protein HtsB	SA_B3_14B.gbk	764070	765101	Heme ABC type transporter HtsABC, permease protein HtsB	90.89
SA_B1_4A.gbk	123123	124154	Heme ABC type transporter HtsABC, permease protein HtsB	SA_B1_4A.gbk	123123	124154	Heme ABC type transporter HtsABC, permease protein HtsB	100
SA_B1_4A.gbk	123123	124154	Heme ABC type transporter HtsABC, permease protein HtsB	SA_B8_13D.gbk	12753	13784	Heme ABC type transporter HtsABC, permease protein HtsB	98.64
SA_B1_4A.gbk	123123	124154	Heme ABC type transporter HtsABC, permease protein HtsB	MW2.gbk	2266948	2267979	Heme ABC type transporter HtsABC, permease protein HtsB	99.61
SA_B1_4A.gbk	123123	124154	Heme ABC type transporter HtsABC, permease protein HtsB	SA_COL.gbk	2244820	2245851	Heme ABC type transporter HtsABC, permease protein HtsB	99.52
SA_B1_4A.gbk	123123	124154	Heme ABC type transporter HtsABC, permease protein HtsB	SA_B6_55A.gbk	2247491	2248522	Heme ABC type transporter HtsABC, permease protein HtsB	90.89
SA_B1_4A.gbk	123123	124154	Heme ABC type transporter HtsABC, permease protein HtsB	SA_B4_59C.gbk	2291876	2292907	Heme ABC type transporter HtsABC, permease protein HtsB	98.64
SA_B1_4A.gbk	123123	124154	Heme ABC type transporter HtsABC, permease protein HtsB	SA_B9_22D.gbk	1250168	1251199	Heme ABC type transporter HtsABC, permease protein HtsB	99.22
SA_B1_4A.gbk	123123	124154	Heme ABC type transporter HtsABC, permease protein HtsB	SA_B3_17D.gbk	251063	252094	Heme ABC type transporter HtsABC, permease protein HtsB	98.64
SA_B1_4A.gbk	123123	124154	Heme ABC type transporter HtsABC, permease protein HtsB	SA_B2_15A.gbk	2485778	2486809	Heme ABC type transporter HtsABC, permease protein HtsB	98.64
SA_B1_4A.gbk	123123	124154	Heme ABC type transporter HtsABC, permease protein HtsB	SA_B2_7A.gbk	358230	359261	Heme ABC type transporter HtsABC, permease protein HtsB	100
SA_B1_4A.gbk	123123	124154	Heme ABC type transporter HtsABC, permease protein HtsB	SA_JH1.gbk	4469	5227	Heme ABC type transporter HtsABC, permease protein HtsB	98.29
SA_B1_4A.gbk	123123	124154	Heme ABC type transporter HtsABC, permease protein HtsB	SA_B3_4A.gbk	2233436	2234467	Heme ABC type transporter HtsABC, permease protein HtsB	100
SA_B1_4A.gbk	123123	124154	Heme ABC type transporter HtsABC, permease protein HtsB	SA_JH1.gbk	5245	5499	Heme ABC type transporter HtsABC, permease protein HtsB	98.44
SA_B1_4A.gbk	123123	124154	Heme ABC type transporter HtsABC, permease protein HtsB	SA_MRSA252.gbk	2348295	2349326	Heme ABC type transporter HtsABC, permease protein HtsB	92.15
SA_B1_4A.gbk	123123	124154	Heme ABC type transporter HtsABC, permease protein HtsB	SA_Mu50.gbk	2316495	2317526	Heme ABC type transporter HtsABC, permease protein HtsB	98.64
SA_B1_4A.gbk	124166	125149	Heme ABC type transporter HtsABC, heme-binding protein	SA_B2_7A.gbk	359273	360256	Heme ABC type transporter HtsABC, heme-binding protein	100
SA_B1_4A.gbk	124166	125149	Heme ABC type transporter HtsABC, heme-binding protein	SA_B4_59C.gbk	2292919	2293902	Heme ABC type transporter HtsABC, heme-binding protein	99.39
SA_B1_4A.gbk	124166	125149	Heme ABC type transporter HtsABC, heme-binding protein	SA_COL.gbk	2245863	2246846	Heme ABC type transporter HtsABC, heme-binding protein	99.49
SA_B1_4A.gbk	124166	125149	Heme ABC type transporter HtsABC, heme-binding protein	SA_B3_14B.gbk	763075	764058	Heme ABC type transporter HtsABC, heme-binding protein	96.65
SA_B1_4A.gbk	124166	125149	Heme ABC type transporter HtsABC, heme-binding protein	SA_Mu50.gbk	2317538	2318521	Heme ABC type transporter HtsABC, heme-binding protein	99.39
SA_B1_4A.gbk	124166	125149	Heme ABC type transporter HtsABC, heme-binding protein	SA_B9_22D.gbk	1249173	1250156	Heme ABC type transporter HtsABC, heme-binding protein	99.19
SA_B1_4A.gbk	124166	125149	Heme ABC type transporter HtsABC, heme-binding protein	SA_B8_13D.gbk	13796	14779	Heme ABC type transporter HtsABC, heme-binding protein	99.39
SA_B1_4A.gbk	124166	125149	Heme ABC type transporter HtsABC, heme-binding protein	SA_B3_4A.gbk	2234479	2235462	Heme ABC type transporter HtsABC, heme-binding protein	100
SA_B1_4A.gbk	124166	125149	Heme ABC type transporter HtsABC, heme-binding protein	SA_MRSA252.gbk	2349338	2350321	Heme ABC type transporter HtsABC, heme-binding protein	96.75
SA_B1_4A.gbk	124166	125149	Heme ABC type transporter HtsABC, heme-binding protein	MW2.gbk	2267991	2268974	Heme ABC type transporter HtsABC, heme-binding protein	99.9
SA_B1_4A.gbk	124166	125149	Heme ABC type transporter HtsABC, heme-binding protein	SA_B6_55A.gbk	2248534	2249517	Heme ABC type transporter HtsABC, heme-binding protein	96.65
SA_B1_4A.gbk	124166	125149	Heme ABC type transporter HtsABC, heme-binding protein	SA_B2_15A.gbk	2486821	2487804	Heme ABC type transporter HtsABC, heme-binding protein	99.39
SA_B1_4A.gbk	124166	125149	Heme ABC type transporter HtsABC, heme-binding protein	SA_B1_4A.gbk	124166	125149	Heme ABC type transporter HtsABC, heme-binding protein	100
SA_B1_4A.gbk	124166	125149	Heme ABC type transporter HtsABC, heme-binding protein	SA_JH1.gbk	5511	6494	Heme ABC type transporter HtsABC, heme-binding protein	99.39
SA_B1_4A.gbk	124166	125149	Heme ABC type transporter HtsABC, heme-binding protein	SA_B3_17D.gbk	252106	253089	Heme ABC type transporter HtsABC, heme-binding protein	99.39
SA_B1_4A.gbk	125541	126611	Hypothetical protein SAV2178	MW2.gbk	2269366	2270436	Hypothetical protein SAV2178	99.53
SA_B1_4A.gbk	125541	126611	Hypothetical protein SAV2178	SA_B2_15A.gbk	2488196	2489266	Hypothetical protein SAV2178	99.25
SA_B1_4A.gbk	125541	126611	Hypothetical protein SAV2178	SA_B4_59C.gbk	2294294	2295364	Hypothetical protein SAV2178	99.25
SA_B1_4A.gbk	125541	126611	Hypothetical protein SAV2178	SA_B9_22D.gbk	1247711	1248781	Hypothetical protein SAV2178	99.53
SA_B1_4A.gbk	125541	126611	Hypothetical protein SAV2178	SA_B3_17D.gbk	253481	254551	Hypothetical protein SAV2178	99.25
SA_B1_4A.gbk	125541	126611	Hypothetical protein SAV2178	SA_Mu50.gbk	2318913	2319983	Hypothetical protein SAV2178	99.35
SA_B1_4A.gbk	125541	126611	Hypothetical protein SAV2178	SA_COL.gbk	2247238	2248308	Hypothetical protein SAV2178	99.63
SA_B1_4A.gbk	125541	126611	Hypothetical protein SAV2178	SA_B3_14B.gbk	761612	762682	Hypothetical protein SAV2178	98.51
SA_B1_4A.gbk	125541	126611	Hypothetical protein SAV2178	SA_B1_4A.gbk	125541	126611	Hypothetical protein SAV2178	100
SA_B1_4A.gbk	125541	126611	Hypothetical protein SAV2178	SA_B6_55A.gbk	2249910	2250980	Hypothetical protein SAV2178	98.51
SA_B1_4A.gbk	125541	126611	Hypothetical protein SAV2178	SA_B2_7A.gbk	360648	361718	Hypothetical protein SAV2178	100
SA_B1_4A.gbk	125541	126611	Hypothetical protein SAV2178	SA_B3_4A.gbk	2235854	2236924	Hypothetical protein SAV2178	100
SA_B1_4A.gbk	125541	126611	Hypothetical protein SAV2178	SA_B8_13D.gbk	15171	16241	Hypothetical protein SAV2178	99.25
SA_B1_4A.gbk	125541	126611	Hypothetical protein SAV2178	SA_JH1.gbk	6886	7956	Hypothetical protein SAV2178	99.35
SA_B1_4A.gbk	125541	126611	Hypothetical protein SAV2178	SA_MRSA252.gbk	2350714	2351784	Hypothetical protein SAV2178	98.23
SA_B1_4A.gbk	126618	128375	Uncharacterized siderophore biosynthesis protein near heme transporter HtsABC @ Siderophore synthetase superfamily, group B	MW2.gbk	2270443	2272200	Uncharacterized siderophore biosynthesis protein near heme transporter HtsABC @ Siderophore synthetase superfamily, group B	99.15
SA_B1_4A.gbk	126618	128375	Uncharacterized siderophore biosynthesis protein near heme transporter HtsABC @ Siderophore synthetase superfamily, group B	SA_B2_15A.gbk	2489273	2491030	Uncharacterized siderophore biosynthesis protein near heme transporter HtsABC @ Siderophore synthetase superfamily, group B	99.77
SA_B1_4A.gbk	126618	128375	Uncharacterized siderophore biosynthesis protein near heme transporter HtsABC @ Siderophore synthetase superfamily, group B	SA_Mu50.gbk	2319990	2321747	Uncharacterized siderophore biosynthesis protein near heme transporter HtsABC @ Siderophore synthetase superfamily, group B	99.83
SA_B1_4A.gbk	126618	128375	Uncharacterized siderophore biosynthesis protein near heme transporter HtsABC @ Siderophore synthetase superfamily, group B	SA_JH1.gbk	7963	9720	Uncharacterized siderophore biosynthesis protein near heme transporter HtsABC @ Siderophore synthetase superfamily, group B	99.83
SA_B1_4A.gbk	126618	128375	Uncharacterized siderophore biosynthesis protein near heme transporter HtsABC @ Siderophore synthetase superfamily, group B	SA_B9_22D.gbk	1245947	1247704	Uncharacterized siderophore biosynthesis protein near heme transporter HtsABC @ Siderophore synthetase superfamily, group B	99.15
SA_B1_4A.gbk	126618	128375	Uncharacterized siderophore biosynthesis protein near heme transporter HtsABC @ Siderophore synthetase superfamily, group B	SA_B6_55A.gbk	2250987	2252744	Uncharacterized siderophore biosynthesis protein near heme transporter HtsABC @ Siderophore synthetase superfamily, group B	99.03
SA_B1_4A.gbk	126618	128375	Uncharacterized siderophore biosynthesis protein near heme transporter HtsABC @ Siderophore synthetase superfamily, group B	SA_B4_59C.gbk	2295371	2297128	Uncharacterized siderophore biosynthesis protein near heme transporter HtsABC @ Siderophore synthetase superfamily, group B	99.77
SA_B1_4A.gbk	126618	128375	Uncharacterized siderophore biosynthesis protein near heme transporter HtsABC @ Siderophore synthetase superfamily, group B	SA_MRSA252.gbk	2351791	2353548	Uncharacterized siderophore biosynthesis protein near heme transporter HtsABC @ Siderophore synthetase superfamily, group B	98.63
SA_B1_4A.gbk	126618	128375	Uncharacterized siderophore biosynthesis protein near heme transporter HtsABC @ Siderophore synthetase superfamily, group B	SA_B3_14B.gbk	759848	761605	Uncharacterized siderophore biosynthesis protein near heme transporter HtsABC @ Siderophore synthetase superfamily, group B	99.03
SA_B1_4A.gbk	126618	128375	Uncharacterized siderophore biosynthesis protein near heme transporter HtsABC @ Siderophore synthetase superfamily, group B	SA_B3_17D.gbk	254558	256315	Uncharacterized siderophore biosynthesis protein near heme transporter HtsABC @ Siderophore synthetase superfamily, group B	99.77
SA_B1_4A.gbk	126618	128375	Uncharacterized siderophore biosynthesis protein near heme transporter HtsABC @ Siderophore synthetase superfamily, group B	SA_B3_4A.gbk	2236931	2238688	Uncharacterized siderophore biosynthesis protein near heme transporter HtsABC @ Siderophore synthetase superfamily, group B	100
SA_B1_4A.gbk	126618	128375	Uncharacterized siderophore biosynthesis protein near heme transporter HtsABC @ Siderophore synthetase superfamily, group B	SA_B1_4A.gbk	126618	128375	Uncharacterized siderophore biosynthesis protein near heme transporter HtsABC @ Siderophore synthetase superfamily, group B	100
SA_B1_4A.gbk	126618	128375	Uncharacterized siderophore biosynthesis protein near heme transporter HtsABC @ Siderophore synthetase superfamily, group B	SA_COL.gbk	2248315	2250072	Uncharacterized siderophore biosynthesis protein near heme transporter HtsABC @ Siderophore synthetase superfamily, group B	99.49
SA_B1_4A.gbk	126618	128375	Uncharacterized siderophore biosynthesis protein near heme transporter HtsABC @ Siderophore synthetase superfamily, group B	SA_B2_7A.gbk	361725	363482	Uncharacterized siderophore biosynthesis protein near heme transporter HtsABC @ Siderophore synthetase superfamily, group B	100
SA_B1_4A.gbk	126618	128375	Uncharacterized siderophore biosynthesis protein near heme transporter HtsABC @ Siderophore synthetase superfamily, group B	SA_B8_13D.gbk	16248	18005	Uncharacterized siderophore biosynthesis protein near heme transporter HtsABC @ Siderophore synthetase superfamily, group B	99.77
SA_B1_4A.gbk	128362	129555	Uncharacterized MFS-type transporter	SA_MRSA252.gbk	2353535	2354728	Macrolide-efflux protein	98.99
SA_B1_4A.gbk	128362	129555	Uncharacterized MFS-type transporter	SA_B2_7A.gbk	363469	364662	Uncharacterized MFS-type transporter	99.92
SA_B1_4A.gbk	128362	129555	Uncharacterized MFS-type transporter	SA_COL.gbk	2250059	2251252	Macrolide-efflux protein	99.58
SA_B1_4A.gbk	128362	129555	Uncharacterized MFS-type transporter	SA_B3_14B.gbk	758668	759861	Uncharacterized MFS-type transporter	99.16
SA_B1_4A.gbk	128362	129555	Uncharacterized MFS-type transporter	SA_JH1.gbk	9707	10900	Macrolide-efflux protein	99.41
SA_B1_4A.gbk	128362	129555	Uncharacterized MFS-type transporter	SA_B3_4A.gbk	2238675	2239868	Uncharacterized MFS-type transporter	99.92
SA_B1_4A.gbk	128362	129555	Uncharacterized MFS-type transporter	SA_B4_59C.gbk	2297115	2298308	Uncharacterized MFS-type transporter	99.25
SA_B1_4A.gbk	128362	129555	Uncharacterized MFS-type transporter	SA_B9_22D.gbk	1244767	1245960	Uncharacterized MFS-type transporter	99.33
SA_B1_4A.gbk	128362	129555	Uncharacterized MFS-type transporter	SA_B3_17D.gbk	256302	257495	Uncharacterized MFS-type transporter	99.25
SA_B1_4A.gbk	128362	129555	Uncharacterized MFS-type transporter	SA_B8_13D.gbk	17992	19185	Uncharacterized MFS-type transporter	99.25
SA_B1_4A.gbk	128362	129555	Uncharacterized MFS-type transporter	SA_B1_4A.gbk	128362	129555	Uncharacterized MFS-type transporter	100
SA_B1_4A.gbk	128362	129555	Uncharacterized MFS-type transporter	SA_Mu50.gbk	2321734	2322927	Macrolide-efflux protein	99.41
SA_B1_4A.gbk	128362	129555	Uncharacterized MFS-type transporter	SA_B6_55A.gbk	2252731	2253924	Uncharacterized MFS-type transporter	99.16
SA_B1_4A.gbk	128362	129555	Uncharacterized MFS-type transporter	MW2.gbk	2272187	2273380	Macrolide-efflux protein	99.33
SA_B1_4A.gbk	128362	129555	Uncharacterized MFS-type transporter	SA_B2_15A.gbk	2491017	2492210	Uncharacterized MFS-type transporter	99.25
SA_B1_4A.gbk	129657	131633	Uncharacterized siderophore biosynthesis protein near heme transporter HtsABC @ Siderophore synthetase superfamily, group B	SA_B2_15A.gbk	2492312	2494288	Uncharacterized siderophore biosynthesis protein near heme transporter HtsABC @ Siderophore synthetase superfamily, group B	99.24
SA_B1_4A.gbk	129657	131633	Uncharacterized siderophore biosynthesis protein near heme transporter HtsABC @ Siderophore synthetase superfamily, group B	MW2.gbk	2273482	2275458	Uncharacterized siderophore biosynthesis protein near heme transporter HtsABC @ Siderophore synthetase superfamily, group B	99.24
SA_B1_4A.gbk	129657	131633	Uncharacterized siderophore biosynthesis protein near heme transporter HtsABC @ Siderophore synthetase superfamily, group B	SA_MRSA252.gbk	2354830	2356806	Uncharacterized siderophore biosynthesis protein near heme transporter HtsABC @ Siderophore synthetase superfamily, group B	98.68
SA_B1_4A.gbk	129657	131633	Uncharacterized siderophore biosynthesis protein near heme transporter HtsABC @ Siderophore synthetase superfamily, group B	SA_COL.gbk	2251354	2253330	Uncharacterized siderophore biosynthesis protein near heme transporter HtsABC @ Siderophore synthetase superfamily, group B	99.6
SA_B1_4A.gbk	129657	131633	Uncharacterized siderophore biosynthesis protein near heme transporter HtsABC @ Siderophore synthetase superfamily, group B	SA_B9_22D.gbk	1242689	1244665	Uncharacterized siderophore biosynthesis protein near heme transporter HtsABC @ Siderophore synthetase superfamily, group B	99.19
SA_B1_4A.gbk	129657	131633	Uncharacterized siderophore biosynthesis protein near heme transporter HtsABC @ Siderophore synthetase superfamily, group B	SA_B8_13D.gbk	19287	21263	Uncharacterized siderophore biosynthesis protein near heme transporter HtsABC @ Siderophore synthetase superfamily, group B	99.24
SA_B1_4A.gbk	129657	131633	Uncharacterized siderophore biosynthesis protein near heme transporter HtsABC @ Siderophore synthetase superfamily, group B	SA_B4_59C.gbk	2298410	2300386	Uncharacterized siderophore biosynthesis protein near heme transporter HtsABC @ Siderophore synthetase superfamily, group B	99.24
SA_B1_4A.gbk	129657	131633	Uncharacterized siderophore biosynthesis protein near heme transporter HtsABC @ Siderophore synthetase superfamily, group B	SA_B2_7A.gbk	364764	366740	Uncharacterized siderophore biosynthesis protein near heme transporter HtsABC @ Siderophore synthetase superfamily, group B	100
SA_B1_4A.gbk	129657	131633	Uncharacterized siderophore biosynthesis protein near heme transporter HtsABC @ Siderophore synthetase superfamily, group B	SA_JH1.gbk	11008	12978	Uncharacterized siderophore biosynthesis protein near heme transporter HtsABC @ Siderophore synthetase superfamily, group B	99.24
SA_B1_4A.gbk	129657	131633	Uncharacterized siderophore biosynthesis protein near heme transporter HtsABC @ Siderophore synthetase superfamily, group B	SA_Mu50.gbk	2323029	2325005	Uncharacterized siderophore biosynthesis protein near heme transporter HtsABC @ Siderophore synthetase superfamily, group B	99.24
SA_B1_4A.gbk	129657	131633	Uncharacterized siderophore biosynthesis protein near heme transporter HtsABC @ Siderophore synthetase superfamily, group B	SA_B3_4A.gbk	2239970	2241946	Uncharacterized siderophore biosynthesis protein near heme transporter HtsABC @ Siderophore synthetase superfamily, group B	100
SA_B1_4A.gbk	129657	131633	Uncharacterized siderophore biosynthesis protein near heme transporter HtsABC @ Siderophore synthetase superfamily, group B	SA_B3_17D.gbk	257597	259573	Uncharacterized siderophore biosynthesis protein near heme transporter HtsABC @ Siderophore synthetase superfamily, group B	99.24
SA_B1_4A.gbk	129657	131633	Uncharacterized siderophore biosynthesis protein near heme transporter HtsABC @ Siderophore synthetase superfamily, group B	SA_B3_14B.gbk	756590	758566	Uncharacterized siderophore biosynthesis protein near heme transporter HtsABC @ Siderophore synthetase superfamily, group B	98.43
SA_B1_4A.gbk	129657	131633	Uncharacterized siderophore biosynthesis protein near heme transporter HtsABC @ Siderophore synthetase superfamily, group B	SA_B6_55A.gbk	2254026	2256002	Uncharacterized siderophore biosynthesis protein near heme transporter HtsABC @ Siderophore synthetase superfamily, group B	98.43
SA_B1_4A.gbk	129657	131633	Uncharacterized siderophore biosynthesis protein near heme transporter HtsABC @ Siderophore synthetase superfamily, group B	SA_B1_4A.gbk	129657	131633	Uncharacterized siderophore biosynthesis protein near heme transporter HtsABC @ Siderophore synthetase superfamily, group B	100
SA_B1_4A.gbk	131793	132302	alkaline shock protein 23	SA_B2_7A.gbk	366900	367409	alkaline shock protein 23	100
SA_B1_4A.gbk	131793	132302	alkaline shock protein 23	SA_MRSA252.gbk	2356967	2357476	Alkaline shock protein 23	98.82
SA_B1_4A.gbk	131793	132302	alkaline shock protein 23	SA_B3_4A.gbk	2242106	2242615	alkaline shock protein 23	100
SA_B1_4A.gbk	131793	132302	alkaline shock protein 23	SA_B8_13D.gbk	21424	21933	alkaline shock protein 23	98.82
SA_B1_4A.gbk	131793	132302	alkaline shock protein 23	SA_COL.gbk	2255446	2255955	Alkaline shock protein 23	98.04
SA_B1_4A.gbk	131793	132302	alkaline shock protein 23	SA_JH1.gbk	13139	13648	Alkaline shock protein 23	98.82
SA_B1_4A.gbk	131793	132302	alkaline shock protein 23	MW2.gbk	2275618	2276127	Alkaline shock protein 23	99.61
SA_B1_4A.gbk	131793	132302	alkaline shock protein 23	SA_B4_59C.gbk	2300547	2301056	alkaline shock protein 23	98.82
SA_B1_4A.gbk	131793	132302	alkaline shock protein 23	SA_B6_55A.gbk	2256163	2256672	alkaline shock protein 23	98.82
SA_B1_4A.gbk	131793	132302	alkaline shock protein 23	SA_B2_15A.gbk	2494449	2494958	alkaline shock protein 23	98.82
SA_B1_4A.gbk	131793	132302	alkaline shock protein 23	SA_B1_4A.gbk	131793	132302	alkaline shock protein 23	100
SA_B1_4A.gbk	131793	132302	alkaline shock protein 23	SA_B3_17D.gbk	259734	260243	alkaline shock protein 23	98.82
SA_B1_4A.gbk	131793	132302	alkaline shock protein 23	SA_B3_14B.gbk	755920	756429	alkaline shock protein 23	98.82
SA_B1_4A.gbk	131793	132302	alkaline shock protein 23	SA_B9_22D.gbk	1242020	1242529	alkaline shock protein 23	99.61
SA_B1_4A.gbk	131793	132302	alkaline shock protein 23	SA_Mu50.gbk	2325166	2325675	Alkaline shock protein 23	98.82
SA_B1_4A.gbk	132365	132604	Hypothetical protein SAV2183	SA_B2_15A.gbk	2495021	2495260	Hypothetical protein SAV2183	100
SA_B1_4A.gbk	132365	132604	Hypothetical protein SAV2183	SA_B9_22D.gbk	1241718	1241957	Hypothetical protein SAV2183	100
SA_B1_4A.gbk	132365	132604	Hypothetical protein SAV2183	SA_JH1.gbk	13711	13950	Hypothetical protein SAV2183	100
SA_B1_4A.gbk	132365	132604	Hypothetical protein SAV2183	SA_B6_55A.gbk	2256735	2256974	Hypothetical protein SAV2183	99.58
SA_B1_4A.gbk	132365	132604	Hypothetical protein SAV2183	SA_COL.gbk	2256018	2256257	Hypothetical protein SAV2183	100
SA_B1_4A.gbk	132365	132604	Hypothetical protein SAV2183	SA_Mu50.gbk	2325738	2325977	Hypothetical protein SAV2183	100
SA_B1_4A.gbk	132365	132604	Hypothetical protein SAV2183	SA_B3_17D.gbk	260306	260545	Hypothetical protein SAV2183	100
SA_B1_4A.gbk	132365	132604	Hypothetical protein SAV2183	SA_B3_14B.gbk	755618	755857	Hypothetical protein SAV2183	99.58
SA_B1_4A.gbk	132365	132604	Hypothetical protein SAV2183	MW2.gbk	2276190	2276429	Hypothetical protein SAV2183	100
SA_B1_4A.gbk	132365	132604	Hypothetical protein SAV2183	SA_B4_59C.gbk	2301119	2301358	Hypothetical protein SAV2183	100
SA_B1_4A.gbk	132365	132604	Hypothetical protein SAV2183	SA_B3_4A.gbk	2242678	2242917	Hypothetical protein SAV2183	100
SA_B1_4A.gbk	132365	132604	Hypothetical protein SAV2183	SA_B2_7A.gbk	367472	367711	Hypothetical protein SAV2183	100
SA_B1_4A.gbk	132365	132604	Hypothetical protein SAV2183	SA_B8_13D.gbk	21996	22235	Hypothetical protein SAV2183	100
SA_B1_4A.gbk	132365	132604	Hypothetical protein SAV2183	SA_B1_4A.gbk	132365	132604	Hypothetical protein SAV2183	100
SA_B1_4A.gbk	132365	132604	Hypothetical protein SAV2183	SA_MRSA252.gbk	2357539	2357778	Hypothetical protein SAV2183	99.17
SA_B1_4A.gbk	132617	133153	Hypothetical protein SAV2184	SA_B9_22D.gbk	1241169	1241705	Hypothetical protein SAV2184	99.44
SA_B1_4A.gbk	132617	133153	Hypothetical protein SAV2184	SA_B2_7A.gbk	367724	368260	Hypothetical protein SAV2184	100
SA_B1_4A.gbk	132617	133153	Hypothetical protein SAV2184	SA_B2_15A.gbk	2495273	2495809	Hypothetical protein SAV2184	99.81
SA_B1_4A.gbk	132617	133153	Hypothetical protein SAV2184	SA_B6_55A.gbk	2256987	2257523	Hypothetical protein SAV2184	98.32
SA_B1_4A.gbk	132617	133153	Hypothetical protein SAV2184	SA_B3_17D.gbk	260558	261094	Hypothetical protein SAV2184	99.81
SA_B1_4A.gbk	132617	133153	Hypothetical protein SAV2184	SA_MRSA252.gbk	2357791	2358327	Hypothetical protein SAV2184	97.39
SA_B1_4A.gbk	132617	133153	Hypothetical protein SAV2184	SA_B3_4A.gbk	2242930	2243466	Hypothetical protein SAV2184	100
SA_B1_4A.gbk	132617	133153	Hypothetical protein SAV2184	SA_B3_14B.gbk	755069	755605	Hypothetical protein SAV2184	98.32
SA_B1_4A.gbk	132617	133153	Hypothetical protein SAV2184	SA_B8_13D.gbk	22248	22784	Hypothetical protein SAV2184	99.81
SA_B1_4A.gbk	132617	133153	Hypothetical protein SAV2184	SA_B1_4A.gbk	132617	133153	Hypothetical protein SAV2184	100
SA_B1_4A.gbk	132617	133153	Hypothetical protein SAV2184	SA_JH1.gbk	13963	14499	Hypothetical protein SAV2184	99.81
SA_B1_4A.gbk	132617	133153	Hypothetical protein SAV2184	SA_Mu50.gbk	2325990	2326526	Hypothetical protein SAV2184	99.81
SA_B1_4A.gbk	132617	133153	Hypothetical protein SAV2184	MW2.gbk	2276442	2276978	Hypothetical protein SAV2184	99.81
SA_B1_4A.gbk	132617	133153	Hypothetical protein SAV2184	SA_B4_59C.gbk	2301371	2301907	Hypothetical protein SAV2184	99.81
SA_B1_4A.gbk	132617	133153	Hypothetical protein SAV2184	SA_COL.gbk	2256270	2256818	Hypothetical protein SAV2184	99.81
SA_B1_4A.gbk	133328	134890	Glycine betaine transporter OpuD	SA_B1_4A.gbk	133328	134890	Glycine betaine transporter OpuD	100
SA_B1_4A.gbk	133328	134890	Glycine betaine transporter OpuD	SA_COL.gbk	2256981	2258543	Glycine betaine transporter OpuD	99.23
SA_B1_4A.gbk	133328	134890	Glycine betaine transporter OpuD	SA_B3_17D.gbk	261269	262831	Glycine betaine transporter OpuD	99.1
SA_B1_4A.gbk	133328	134890	Glycine betaine transporter OpuD	MW2.gbk	2277153	2278715	Glycine betaine transporter OpuD	99.42
SA_B1_4A.gbk	133328	134890	Glycine betaine transporter OpuD	SA_JH1.gbk	14674	16236	Glycine betaine transporter OpuD	99.1
SA_B1_4A.gbk	133328	134890	Glycine betaine transporter OpuD	SA_B3_14B.gbk	753332	754894	Glycine betaine transporter OpuD	96.87
SA_B1_4A.gbk	133328	134890	Glycine betaine transporter OpuD	SA_B6_55A.gbk	2257698	2259260	Glycine betaine transporter OpuD	96.87
SA_B1_4A.gbk	133328	134890	Glycine betaine transporter OpuD	SA_B3_4A.gbk	2243641	2245203	Glycine betaine transporter OpuD	100
SA_B1_4A.gbk	133328	134890	Glycine betaine transporter OpuD	SA_B4_59C.gbk	2302082	2303644	Glycine betaine transporter OpuD	99.1
SA_B1_4A.gbk	133328	134890	Glycine betaine transporter OpuD	SA_B9_22D.gbk	1239432	1240994	Glycine betaine transporter OpuD	99.55
SA_B1_4A.gbk	133328	134890	Glycine betaine transporter OpuD	SA_B2_15A.gbk	2495984	2497546	Glycine betaine transporter OpuD	99.1
SA_B1_4A.gbk	133328	134890	Glycine betaine transporter OpuD	SA_B2_7A.gbk	368435	369997	Glycine betaine transporter OpuD	100
SA_B1_4A.gbk	133328	134890	Glycine betaine transporter OpuD	SA_B8_13D.gbk	22959	24521	Glycine betaine transporter OpuD	99.1
SA_B1_4A.gbk	133328	134890	Glycine betaine transporter OpuD	SA_Mu50.gbk	2326701	2328263	Glycine betaine transporter OpuD	99.04
SA_B1_4A.gbk	133328	134890	Glycine betaine transporter OpuD	SA_MRSA252.gbk	2358502	2360064	Glycine betaine transporter OpuD	96.93
SA_B1_4A.gbk	135198	136205	Bifunctional protein: zinc-containing alcohol dehydrogenase. quinone oxidoreductase ( NADPH:quinone reductase) (EC 1.1.1.-). Similar to arginate lyase	SA_B9_22D.gbk	1238117	1239124	Bifunctional protein: zinc-containing alcohol dehydrogenase. quinone oxidoreductase ( NADPH:quinone reductase) (EC 1.1.1.-). Similar to arginate lyase	97.62
SA_B1_4A.gbk	135198	136205	Bifunctional protein: zinc-containing alcohol dehydrogenase. quinone oxidoreductase ( NADPH:quinone reductase) (EC 1.1.1.-). Similar to arginate lyase	SA_B3_14B.gbk	752017	753024	Bifunctional protein: zinc-containing alcohol dehydrogenase. quinone oxidoreductase ( NADPH:quinone reductase) (EC 1.1.1.-). Similar to arginate lyase	97.52
SA_B1_4A.gbk	135198	136205	Bifunctional protein: zinc-containing alcohol dehydrogenase. quinone oxidoreductase ( NADPH:quinone reductase) (EC 1.1.1.-). Similar to arginate lyase	SA_Mu50.gbk	2328571	2329578	Bifunctional protein: zinc-containing alcohol dehydrogenase. quinone oxidoreductase ( NADPH:quinone reductase) (EC 1.1.1.-). Similar to arginate lyase	97.82
SA_B1_4A.gbk	135198	136205	Bifunctional protein: zinc-containing alcohol dehydrogenase. quinone oxidoreductase ( NADPH:quinone reductase) (EC 1.1.1.-). Similar to arginate lyase	SA_B2_7A.gbk	370305	371312	Bifunctional protein: zinc-containing alcohol dehydrogenase. quinone oxidoreductase ( NADPH:quinone reductase) (EC 1.1.1.-). Similar to arginate lyase	100
SA_B1_4A.gbk	135198	136205	Bifunctional protein: zinc-containing alcohol dehydrogenase. quinone oxidoreductase ( NADPH:quinone reductase) (EC 1.1.1.-). Similar to arginate lyase	SA_COL.gbk	2258850	2259851	Bifunctional protein: zinc-containing alcohol dehydrogenase. quinone oxidoreductase ( NADPH:quinone reductase) (EC 1.1.1.-). Similar to arginate lyase	98.61
SA_B1_4A.gbk	135198	136205	Bifunctional protein: zinc-containing alcohol dehydrogenase. quinone oxidoreductase ( NADPH:quinone reductase) (EC 1.1.1.-). Similar to arginate lyase	SA_MRSA252.gbk	2360372	2361379	Bifunctional protein: zinc-containing alcohol dehydrogenase. quinone oxidoreductase ( NADPH:quinone reductase) (EC 1.1.1.-). Similar to arginate lyase	97.22
SA_B1_4A.gbk	135198	136205	Bifunctional protein: zinc-containing alcohol dehydrogenase. quinone oxidoreductase ( NADPH:quinone reductase) (EC 1.1.1.-). Similar to arginate lyase	SA_B3_4A.gbk	2245511	2246518	Bifunctional protein: zinc-containing alcohol dehydrogenase. quinone oxidoreductase ( NADPH:quinone reductase) (EC 1.1.1.-). Similar to arginate lyase	100
SA_B1_4A.gbk	135198	136205	Bifunctional protein: zinc-containing alcohol dehydrogenase. quinone oxidoreductase ( NADPH:quinone reductase) (EC 1.1.1.-). Similar to arginate lyase	SA_B6_55A.gbk	2259568	2260575	Bifunctional protein: zinc-containing alcohol dehydrogenase. quinone oxidoreductase ( NADPH:quinone reductase) (EC 1.1.1.-). Similar to arginate lyase	97.52
SA_B1_4A.gbk	135198	136205	Bifunctional protein: zinc-containing alcohol dehydrogenase. quinone oxidoreductase ( NADPH:quinone reductase) (EC 1.1.1.-). Similar to arginate lyase	SA_JH1.gbk	16544	17551	Bifunctional protein: zinc-containing alcohol dehydrogenase. quinone oxidoreductase ( NADPH:quinone reductase) (EC 1.1.1.-). Similar to arginate lyase	97.82
SA_B1_4A.gbk	135198	136205	Bifunctional protein: zinc-containing alcohol dehydrogenase. quinone oxidoreductase ( NADPH:quinone reductase) (EC 1.1.1.-). Similar to arginate lyase	SA_B4_59C.gbk	2303952	2304959	Bifunctional protein: zinc-containing alcohol dehydrogenase. quinone oxidoreductase ( NADPH:quinone reductase) (EC 1.1.1.-). Similar to arginate lyase	97.82
SA_B1_4A.gbk	135198	136205	Bifunctional protein: zinc-containing alcohol dehydrogenase. quinone oxidoreductase ( NADPH:quinone reductase) (EC 1.1.1.-). Similar to arginate lyase	MW2.gbk	2279023	2280030	Bifunctional protein: zinc-containing alcohol dehydrogenase. quinone oxidoreductase ( NADPH:quinone reductase) (EC 1.1.1.-). Similar to arginate lyase	98.81
SA_B1_4A.gbk	135198	136205	Bifunctional protein: zinc-containing alcohol dehydrogenase. quinone oxidoreductase ( NADPH:quinone reductase) (EC 1.1.1.-). Similar to arginate lyase	SA_B1_4A.gbk	135198	136205	Bifunctional protein: zinc-containing alcohol dehydrogenase. quinone oxidoreductase ( NADPH:quinone reductase) (EC 1.1.1.-). Similar to arginate lyase	100
SA_B1_4A.gbk	135198	136205	Bifunctional protein: zinc-containing alcohol dehydrogenase. quinone oxidoreductase ( NADPH:quinone reductase) (EC 1.1.1.-). Similar to arginate lyase	SA_B3_17D.gbk	263139	264146	Bifunctional protein: zinc-containing alcohol dehydrogenase. quinone oxidoreductase ( NADPH:quinone reductase) (EC 1.1.1.-). Similar to arginate lyase	97.82
SA_B1_4A.gbk	135198	136205	Bifunctional protein: zinc-containing alcohol dehydrogenase. quinone oxidoreductase ( NADPH:quinone reductase) (EC 1.1.1.-). Similar to arginate lyase	SA_B2_15A.gbk	2497854	2498861	Bifunctional protein: zinc-containing alcohol dehydrogenase. quinone oxidoreductase ( NADPH:quinone reductase) (EC 1.1.1.-). Similar to arginate lyase	97.82
SA_B1_4A.gbk	135198	136205	Bifunctional protein: zinc-containing alcohol dehydrogenase. quinone oxidoreductase ( NADPH:quinone reductase) (EC 1.1.1.-). Similar to arginate lyase	SA_B8_13D.gbk	24829	25836	Bifunctional protein: zinc-containing alcohol dehydrogenase. quinone oxidoreductase ( NADPH:quinone reductase) (EC 1.1.1.-). Similar to arginate lyase	97.82
SA_B1_4A.gbk	136440	137444	NADP-dependent oxidoreductase YfmJ	SA_B4_59C.gbk	2305194	2306198	NADP-dependent oxidoreductase YfmJ	99.4
SA_B1_4A.gbk	136440	137444	NADP-dependent oxidoreductase YfmJ	SA_MRSA252.gbk	2361614	2362618	Putative oxidoreductase YncB	98.61
SA_B1_4A.gbk	136440	137444	NADP-dependent oxidoreductase YfmJ	SA_B6_55A.gbk	2260810	2261814	NADP-dependent oxidoreductase YfmJ	97.71
SA_B1_4A.gbk	136440	137444	NADP-dependent oxidoreductase YfmJ	SA_B2_15A.gbk	2499096	2500100	NADP-dependent oxidoreductase YfmJ	99.4
SA_B1_4A.gbk	136440	137444	NADP-dependent oxidoreductase YfmJ	SA_JH1.gbk	17786	18787	Putative oxidoreductase YncB	99.4
SA_B1_4A.gbk	136440	137444	NADP-dependent oxidoreductase YfmJ	MW2.gbk	2280264	2281265	Putative oxidoreductase YncB	99.3
SA_B1_4A.gbk	136440	137444	NADP-dependent oxidoreductase YfmJ	SA_B2_7A.gbk	371547	372551	NADP-dependent oxidoreductase YfmJ	100
SA_B1_4A.gbk	136440	137444	NADP-dependent oxidoreductase YfmJ	SA_B3_17D.gbk	264381	265385	NADP-dependent oxidoreductase YfmJ	99.4
SA_B1_4A.gbk	136440	137444	NADP-dependent oxidoreductase YfmJ	SA_COL.gbk	2260085	2261086	Putative oxidoreductase YncB	99.7
SA_B1_4A.gbk	136440	137444	NADP-dependent oxidoreductase YfmJ	SA_B3_14B.gbk	750778	751782	NADP-dependent oxidoreductase YfmJ	97.71
SA_B1_4A.gbk	136440	137444	NADP-dependent oxidoreductase YfmJ	SA_B8_13D.gbk	26071	27075	NADP-dependent oxidoreductase YfmJ	99.4
SA_B1_4A.gbk	136440	137444	NADP-dependent oxidoreductase YfmJ	SA_B3_4A.gbk	2246753	2247757	NADP-dependent oxidoreductase YfmJ	100
SA_B1_4A.gbk	136440	137444	NADP-dependent oxidoreductase YfmJ	SA_B1_4A.gbk	136440	137444	NADP-dependent oxidoreductase YfmJ	100
SA_B1_4A.gbk	136440	137444	NADP-dependent oxidoreductase YfmJ	SA_B9_22D.gbk	1236879	1237883	NADP-dependent oxidoreductase YfmJ	99.5
SA_B1_4A.gbk	136440	137444	NADP-dependent oxidoreductase YfmJ	SA_Mu50.gbk	2329813	2330814	Putative oxidoreductase YncB	99.4
SA_B1_4A.gbk	137724	138593	cell surface hydrolase (putative)	SA_B3_14B.gbk	749592	750461	cell surface hydrolase (putative)	98.74
SA_B1_4A.gbk	137724	138593	cell surface hydrolase (putative)	SA_MRSA252.gbk	2362898	2363767	cell surface hydrolase (putative)	98.97
SA_B1_4A.gbk	137724	138593	cell surface hydrolase (putative)	MW2.gbk	2281548	2282417	cell surface hydrolase (putative)	98.74
SA_B1_4A.gbk	137724	138593	cell surface hydrolase (putative)	SA_B3_17D.gbk	265660	266529	cell surface hydrolase (putative)	98.85
SA_B1_4A.gbk	137724	138593	cell surface hydrolase (putative)	SA_B2_7A.gbk	372831	373700	cell surface hydrolase (putative)	100
SA_B1_4A.gbk	137724	138593	cell surface hydrolase (putative)	SA_JH1.gbk	19065	19949	cell surface hydrolase (putative)	98.74
SA_B1_4A.gbk	137724	138593	cell surface hydrolase (putative)	SA_B8_13D.gbk	27350	28219	cell surface hydrolase (putative)	98.85
SA_B1_4A.gbk	137724	138593	cell surface hydrolase (putative)	SA_Mu50.gbk	2331092	2331961	cell surface hydrolase (putative)	98.85
SA_B1_4A.gbk	137724	138593	cell surface hydrolase (putative)	SA_B1_4A.gbk	137724	138593	cell surface hydrolase (putative)	100
SA_B1_4A.gbk	137724	138593	cell surface hydrolase (putative)	SA_COL.gbk	2261369	2262238	cell surface hydrolase (putative)	98.74
SA_B1_4A.gbk	137724	138593	cell surface hydrolase (putative)	SA_B9_22D.gbk	1235730	1236599	cell surface hydrolase (putative)	98.51
SA_B1_4A.gbk	137724	138593	cell surface hydrolase (putative)	SA_B4_59C.gbk	2306473	2307342	cell surface hydrolase (putative)	98.85
SA_B1_4A.gbk	137724	138593	cell surface hydrolase (putative)	SA_B3_4A.gbk	2248037	2248906	cell surface hydrolase (putative)	100
SA_B1_4A.gbk	137724	138593	cell surface hydrolase (putative)	SA_B6_55A.gbk	2262131	2263000	cell surface hydrolase (putative)	98.74
SA_B1_4A.gbk	137724	138593	cell surface hydrolase (putative)	SA_B2_15A.gbk	2500375	2501244	cell surface hydrolase (putative)	98.85
SA_B1_4A.gbk	138859	140271	6-phospho-beta-galactosidase (EC 3.2.1.85)	SA_JH1.gbk	20200	21612	6-phospho-beta-galactosidase (EC 3.2.1.85)	98.94
SA_B1_4A.gbk	138859	140271	6-phospho-beta-galactosidase (EC 3.2.1.85)	SA_B2_7A.gbk	373966	375378	6-phospho-beta-galactosidase (EC 3.2.1.85)	100
SA_B1_4A.gbk	138859	140271	6-phospho-beta-galactosidase (EC 3.2.1.85)	SA_COL.gbk	2262504	2263916	6-phospho-beta-galactosidase (EC 3.2.1.85)	99.01
SA_B1_4A.gbk	138859	140271	6-phospho-beta-galactosidase (EC 3.2.1.85)	SA_B2_15A.gbk	2501510	2502922	6-phospho-beta-galactosidase (EC 3.2.1.85)	98.94
SA_B1_4A.gbk	138859	140271	6-phospho-beta-galactosidase (EC 3.2.1.85)	SA_B8_13D.gbk	28485	29897	6-phospho-beta-galactosidase (EC 3.2.1.85)	98.94
SA_B1_4A.gbk	138859	140271	6-phospho-beta-galactosidase (EC 3.2.1.85)	SA_MRSA252.gbk	2364033	2365445	6-phospho-beta-galactosidase (EC 3.2.1.85)	98.94
SA_B1_4A.gbk	138859	140271	6-phospho-beta-galactosidase (EC 3.2.1.85)	SA_Mu50.gbk	2332227	2333639	6-phospho-beta-galactosidase (EC 3.2.1.85)	98.94
SA_B1_4A.gbk	138859	140271	6-phospho-beta-galactosidase (EC 3.2.1.85)	SA_B6_55A.gbk	2263266	2264678	6-phospho-beta-galactosidase (EC 3.2.1.85)	98.73
SA_B1_4A.gbk	138859	140271	6-phospho-beta-galactosidase (EC 3.2.1.85)	SA_B4_59C.gbk	2307608	2309020	6-phospho-beta-galactosidase (EC 3.2.1.85)	98.94
SA_B1_4A.gbk	138859	140271	6-phospho-beta-galactosidase (EC 3.2.1.85)	SA_B3_17D.gbk	266795	268207	6-phospho-beta-galactosidase (EC 3.2.1.85)	98.94
SA_B1_4A.gbk	138859	140271	6-phospho-beta-galactosidase (EC 3.2.1.85)	SA_B1_4A.gbk	138859	140271	6-phospho-beta-galactosidase (EC 3.2.1.85)	100
SA_B1_4A.gbk	138859	140271	6-phospho-beta-galactosidase (EC 3.2.1.85)	SA_B3_14B.gbk	747914	749326	6-phospho-beta-galactosidase (EC 3.2.1.85)	98.73
SA_B1_4A.gbk	138859	140271	6-phospho-beta-galactosidase (EC 3.2.1.85)	MW2.gbk	2282683	2284095	6-phospho-beta-galactosidase (EC 3.2.1.85)	98.58
SA_B1_4A.gbk	138859	140271	6-phospho-beta-galactosidase (EC 3.2.1.85)	SA_B3_4A.gbk	2256723	2257328	6-phospho-beta-galactosidase (EC 3.2.1.85)	100
SA_B1_4A.gbk	138859	140271	6-phospho-beta-galactosidase (EC 3.2.1.85)	SA_B9_22D.gbk	1234052	1235464	6-phospho-beta-galactosidase (EC 3.2.1.85)	99.22
SA_B1_4A.gbk	138859	140271	6-phospho-beta-galactosidase (EC 3.2.1.85)	SA_B3_4A.gbk	2249172	2250011	6-phospho-beta-galactosidase (EC 3.2.1.85)	100
SA_B1_4A.gbk	140289	142001	PTS system, lactose-specific IIB component (EC 2.7.1.207) / PTS system, lactose-specific IIC component	SA_B3_17D.gbk	268225	269937	PTS system, lactose-specific IIB component (EC 2.7.1.207) / PTS system, lactose-specific IIC component	99.65
SA_B1_4A.gbk	140289	142001	PTS system, lactose-specific IIB component (EC 2.7.1.207) / PTS system, lactose-specific IIC component	SA_B3_14B.gbk	746184	747896	PTS system, lactose-specific IIB component (EC 2.7.1.207) / PTS system, lactose-specific IIC component	98.07
SA_B1_4A.gbk	140289	142001	PTS system, lactose-specific IIB component (EC 2.7.1.207) / PTS system, lactose-specific IIC component	SA_B4_59C.gbk	2309038	2310750	PTS system, lactose-specific IIB component (EC 2.7.1.207) / PTS system, lactose-specific IIC component	99.65
SA_B1_4A.gbk	140289	142001	PTS system, lactose-specific IIB component (EC 2.7.1.207) / PTS system, lactose-specific IIC component	MW2.gbk	2284113	2285825	PTS system, lactose-specific IIB component (EC 2.7.1.69) / PTS system, lactose-specific IIC component (EC 2.7.1.69)	99.82
SA_B1_4A.gbk	140289	142001	PTS system, lactose-specific IIB component (EC 2.7.1.207) / PTS system, lactose-specific IIC component	SA_B3_4A.gbk	2257346	2259058	PTS system, lactose-specific IIB component (EC 2.7.1.207) / PTS system, lactose-specific IIC component	100
SA_B1_4A.gbk	140289	142001	PTS system, lactose-specific IIB component (EC 2.7.1.207) / PTS system, lactose-specific IIC component	SA_JH1.gbk	21630	23342	PTS system, lactose-specific IIB component (EC 2.7.1.69) / PTS system, lactose-specific IIC component (EC 2.7.1.69)	99.65
SA_B1_4A.gbk	140289	142001	PTS system, lactose-specific IIB component (EC 2.7.1.207) / PTS system, lactose-specific IIC component	SA_B2_7A.gbk	375396	377108	PTS system, lactose-specific IIB component (EC 2.7.1.207) / PTS system, lactose-specific IIC component	100
SA_B1_4A.gbk	140289	142001	PTS system, lactose-specific IIB component (EC 2.7.1.207) / PTS system, lactose-specific IIC component	SA_Mu50.gbk	2333657	2335369	PTS system, lactose-specific IIB component (EC 2.7.1.69) / PTS system, lactose-specific IIC component (EC 2.7.1.69)	99.71
SA_B1_4A.gbk	140289	142001	PTS system, lactose-specific IIB component (EC 2.7.1.207) / PTS system, lactose-specific IIC component	SA_B6_55A.gbk	2264696	2266408	PTS system, lactose-specific IIB component (EC 2.7.1.207) / PTS system, lactose-specific IIC component	98.07
SA_B1_4A.gbk	140289	142001	PTS system, lactose-specific IIB component (EC 2.7.1.207) / PTS system, lactose-specific IIC component	SA_B2_15A.gbk	2502940	2504652	PTS system, lactose-specific IIB component (EC 2.7.1.207) / PTS system, lactose-specific IIC component	99.65
SA_B1_4A.gbk	140289	142001	PTS system, lactose-specific IIB component (EC 2.7.1.207) / PTS system, lactose-specific IIC component	SA_MRSA252.gbk	2365463	2367175	PTS system, lactose-specific IIB component (EC 2.7.1.69) / PTS system, lactose-specific IIC component (EC 2.7.1.69)	98.19
SA_B1_4A.gbk	140289	142001	PTS system, lactose-specific IIB component (EC 2.7.1.207) / PTS system, lactose-specific IIC component	SA_B9_22D.gbk	1232322	1234034	PTS system, lactose-specific IIB component (EC 2.7.1.207) / PTS system, lactose-specific IIC component	99.82
SA_B1_4A.gbk	140289	142001	PTS system, lactose-specific IIB component (EC 2.7.1.207) / PTS system, lactose-specific IIC component	SA_COL.gbk	2263934	2265652	PTS system, lactose-specific IIB component (EC 2.7.1.69) / PTS system, lactose-specific IIC component (EC 2.7.1.69)	99.65
SA_B1_4A.gbk	140289	142001	PTS system, lactose-specific IIB component (EC 2.7.1.207) / PTS system, lactose-specific IIC component	SA_B1_4A.gbk	140289	142001	PTS system, lactose-specific IIB component (EC 2.7.1.207) / PTS system, lactose-specific IIC component	100
SA_B1_4A.gbk	140289	142001	PTS system, lactose-specific IIB component (EC 2.7.1.207) / PTS system, lactose-specific IIC component	SA_B8_13D.gbk	29915	31627	PTS system, lactose-specific IIB component (EC 2.7.1.207) / PTS system, lactose-specific IIC component	99.65
SA_B1_4A.gbk	142007	142318	PTS system, lactose-specific IIA component (EC 2.7.1.207)	SA_Mu50.gbk	2335375	2335686	PTS system, lactose-specific IIA component (EC 2.7.1.69)	98.4
SA_B1_4A.gbk	142007	142318	PTS system, lactose-specific IIA component (EC 2.7.1.207)	SA_B3_4A.gbk	2259064	2259375	PTS system, lactose-specific IIA component (EC 2.7.1.207)	100
SA_B1_4A.gbk	142007	142318	PTS system, lactose-specific IIA component (EC 2.7.1.207)	SA_MRSA252.gbk	2367181	2367492	PTS system, lactose-specific IIA component (EC 2.7.1.69)	98.08
SA_B1_4A.gbk	142007	142318	PTS system, lactose-specific IIA component (EC 2.7.1.207)	SA_JH1.gbk	23348	23659	PTS system, lactose-specific IIA component (EC 2.7.1.69)	98.4
SA_B1_4A.gbk	142007	142318	PTS system, lactose-specific IIA component (EC 2.7.1.207)	SA_B3_17D.gbk	269943	270254	PTS system, lactose-specific IIA component (EC 2.7.1.207)	98.4
SA_B1_4A.gbk	142007	142318	PTS system, lactose-specific IIA component (EC 2.7.1.207)	SA_B2_15A.gbk	2504658	2504969	PTS system, lactose-specific IIA component (EC 2.7.1.207)	98.4
SA_B1_4A.gbk	142007	142318	PTS system, lactose-specific IIA component (EC 2.7.1.207)	SA_B8_13D.gbk	31633	31944	PTS system, lactose-specific IIA component (EC 2.7.1.207)	98.4
SA_B1_4A.gbk	142007	142318	PTS system, lactose-specific IIA component (EC 2.7.1.207)	SA_B6_55A.gbk	2266411	2266725	PTS system, lactose-specific IIA component (EC 2.7.1.207)	98.06
SA_B1_4A.gbk	142007	142318	PTS system, lactose-specific IIA component (EC 2.7.1.207)	SA_B1_4A.gbk	142007	142318	PTS system, lactose-specific IIA component (EC 2.7.1.207)	100
SA_B1_4A.gbk	142007	142318	PTS system, lactose-specific IIA component (EC 2.7.1.207)	SA_B2_7A.gbk	377114	377425	PTS system, lactose-specific IIA component (EC 2.7.1.207)	100
SA_B1_4A.gbk	142007	142318	PTS system, lactose-specific IIA component (EC 2.7.1.207)	SA_B4_59C.gbk	2310756	2311067	PTS system, lactose-specific IIA component (EC 2.7.1.207)	98.4
SA_B1_4A.gbk	142007	142318	PTS system, lactose-specific IIA component (EC 2.7.1.207)	MW2.gbk	2285831	2286142	PTS system, lactose-specific IIA component (EC 2.7.1.69)	98.08
SA_B1_4A.gbk	142007	142318	PTS system, lactose-specific IIA component (EC 2.7.1.207)	SA_B9_22D.gbk	1232005	1232316	PTS system, lactose-specific IIA component (EC 2.7.1.207)	98.4
SA_B1_4A.gbk	142007	142318	PTS system, lactose-specific IIA component (EC 2.7.1.207)	SA_COL.gbk	2265652	2265963	PTS system, lactose-specific IIA component (EC 2.7.1.69)	100
SA_B1_4A.gbk	142007	142318	PTS system, lactose-specific IIA component (EC 2.7.1.207)	SA_B3_14B.gbk	745867	746181	PTS system, lactose-specific IIA component (EC 2.7.1.207)	98.06
SA_B1_4A.gbk	142340	143320	Tagatose 1,6-bisphosphate aldolase (EC 4.1.2.40)	SA_COL.gbk	2265985	2266965	Tagatose 1,6-bisphosphate aldolase (EC 4.1.2.40)	98.67
SA_B1_4A.gbk	142340	143320	Tagatose 1,6-bisphosphate aldolase (EC 4.1.2.40)	SA_B2_7A.gbk	377447	378427	Tagatose 1,6-bisphosphate aldolase (EC 4.1.2.40)	100
SA_B1_4A.gbk	142340	143320	Tagatose 1,6-bisphosphate aldolase (EC 4.1.2.40)	SA_MRSA252.gbk	2367514	2368494	Tagatose 1,6-bisphosphate aldolase (EC 4.1.2.40)	97.76
SA_B1_4A.gbk	142340	143320	Tagatose 1,6-bisphosphate aldolase (EC 4.1.2.40)	SA_B9_22D.gbk	1231003	1231983	Tagatose 1,6-bisphosphate aldolase (EC 4.1.2.40)	99.08
SA_B1_4A.gbk	142340	143320	Tagatose 1,6-bisphosphate aldolase (EC 4.1.2.40)	SA_B2_15A.gbk	2504991	2505971	Tagatose 1,6-bisphosphate aldolase (EC 4.1.2.40)	98.88
SA_B1_4A.gbk	142340	143320	Tagatose 1,6-bisphosphate aldolase (EC 4.1.2.40)	MW2.gbk	2286164	2287144	Tagatose 1,6-bisphosphate aldolase (EC 4.1.2.40)	97.86
SA_B1_4A.gbk	142340	143320	Tagatose 1,6-bisphosphate aldolase (EC 4.1.2.40)	SA_B3_14B.gbk	744865	745845	Tagatose 1,6-bisphosphate aldolase (EC 4.1.2.40)	97.96
SA_B1_4A.gbk	142340	143320	Tagatose 1,6-bisphosphate aldolase (EC 4.1.2.40)	SA_Mu50.gbk	2335708	2336688	Tagatose 1,6-bisphosphate aldolase (EC 4.1.2.40)	98.88
SA_B1_4A.gbk	142340	143320	Tagatose 1,6-bisphosphate aldolase (EC 4.1.2.40)	SA_JH1.gbk	23681	24661	Tagatose 1,6-bisphosphate aldolase (EC 4.1.2.40)	98.88
SA_B1_4A.gbk	142340	143320	Tagatose 1,6-bisphosphate aldolase (EC 4.1.2.40)	SA_B3_17D.gbk	270276	271256	Tagatose 1,6-bisphosphate aldolase (EC 4.1.2.40)	98.88
SA_B1_4A.gbk	142340	143320	Tagatose 1,6-bisphosphate aldolase (EC 4.1.2.40)	SA_B6_55A.gbk	2266747	2267727	Tagatose 1,6-bisphosphate aldolase (EC 4.1.2.40)	97.96
SA_B1_4A.gbk	142340	143320	Tagatose 1,6-bisphosphate aldolase (EC 4.1.2.40)	SA_B8_13D.gbk	31966	32946	Tagatose 1,6-bisphosphate aldolase (EC 4.1.2.40)	98.88
SA_B1_4A.gbk	142340	143320	Tagatose 1,6-bisphosphate aldolase (EC 4.1.2.40)	SA_B4_59C.gbk	2311089	2312069	Tagatose 1,6-bisphosphate aldolase (EC 4.1.2.40)	98.88
SA_B1_4A.gbk	142340	143320	Tagatose 1,6-bisphosphate aldolase (EC 4.1.2.40)	SA_B3_4A.gbk	2259397	2260377	Tagatose 1,6-bisphosphate aldolase (EC 4.1.2.40)	100
SA_B1_4A.gbk	142340	143320	Tagatose 1,6-bisphosphate aldolase (EC 4.1.2.40)	SA_B1_4A.gbk	142340	143320	Tagatose 1,6-bisphosphate aldolase (EC 4.1.2.40)	100
SA_B1_4A.gbk	143324	144256	Tagatose-6-phosphate kinase (EC 2.7.1.144)	SA_B4_59C.gbk	2312073	2313005	Tagatose-6-phosphate kinase (EC 2.7.1.144)	99.79
SA_B1_4A.gbk	143324	144256	Tagatose-6-phosphate kinase (EC 2.7.1.144)	SA_B6_55A.gbk	2267731	2268663	Tagatose-6-phosphate kinase (EC 2.7.1.144)	97.64
SA_B1_4A.gbk	143324	144256	Tagatose-6-phosphate kinase (EC 2.7.1.144)	SA_COL.gbk	2266969	2267901	Tagatose-6-phosphate kinase (EC 2.7.1.144)	98.61
SA_B1_4A.gbk	143324	144256	Tagatose-6-phosphate kinase (EC 2.7.1.144)	SA_JH1.gbk	24665	25597	Tagatose-6-phosphate kinase (EC 2.7.1.144)	99.79
SA_B1_4A.gbk	143324	144256	Tagatose-6-phosphate kinase (EC 2.7.1.144)	SA_MRSA252.gbk	2368498	2369430	Tagatose-6-phosphate kinase (EC 2.7.1.144)	97.64
SA_B1_4A.gbk	143324	144256	Tagatose-6-phosphate kinase (EC 2.7.1.144)	SA_B2_15A.gbk	2505975	2506907	Tagatose-6-phosphate kinase (EC 2.7.1.144)	99.79
SA_B1_4A.gbk	143324	144256	Tagatose-6-phosphate kinase (EC 2.7.1.144)	SA_B2_7A.gbk	378431	379363	Tagatose-6-phosphate kinase (EC 2.7.1.144)	100
SA_B1_4A.gbk	143324	144256	Tagatose-6-phosphate kinase (EC 2.7.1.144)	SA_B3_4A.gbk	2260381	2261313	Tagatose-6-phosphate kinase (EC 2.7.1.144)	100
SA_B1_4A.gbk	143324	144256	Tagatose-6-phosphate kinase (EC 2.7.1.144)	SA_B1_4A.gbk	143324	144256	Tagatose-6-phosphate kinase (EC 2.7.1.144)	100
SA_B1_4A.gbk	143324	144256	Tagatose-6-phosphate kinase (EC 2.7.1.144)	MW2.gbk	2287148	2288080	Tagatose-6-phosphate kinase (EC 2.7.1.144)	99.57
SA_B1_4A.gbk	143324	144256	Tagatose-6-phosphate kinase (EC 2.7.1.144)	SA_B3_17D.gbk	271260	272192	Tagatose-6-phosphate kinase (EC 2.7.1.144)	99.79
SA_B1_4A.gbk	143324	144256	Tagatose-6-phosphate kinase (EC 2.7.1.144)	SA_B9_22D.gbk	1230067	1230999	Tagatose-6-phosphate kinase (EC 2.7.1.144)	99.68
SA_B1_4A.gbk	143324	144256	Tagatose-6-phosphate kinase (EC 2.7.1.144)	SA_B8_13D.gbk	32950	33882	Tagatose-6-phosphate kinase (EC 2.7.1.144)	99.79
SA_B1_4A.gbk	143324	144256	Tagatose-6-phosphate kinase (EC 2.7.1.144)	SA_Mu50.gbk	2336692	2337624	Tagatose-6-phosphate kinase (EC 2.7.1.144)	99.79
SA_B1_4A.gbk	143324	144256	Tagatose-6-phosphate kinase (EC 2.7.1.144)	SA_B3_14B.gbk	743929	744861	Tagatose-6-phosphate kinase (EC 2.7.1.144)	97.64
SA_B1_4A.gbk	144269	144784	Galactose-6-phosphate isomerase, LacB subunit (EC 5.3.1.26)	SA_B8_13D.gbk	33895	34410	Galactose-6-phosphate isomerase, LacB subunit (EC 5.3.1.26)	99.22
SA_B1_4A.gbk	144269	144784	Galactose-6-phosphate isomerase, LacB subunit (EC 5.3.1.26)	SA_MRSA252.gbk	2369443	2369958	Galactose-6-phosphate isomerase, LacB subunit (EC 5.3.1.26)	99.03
SA_B1_4A.gbk	144269	144784	Galactose-6-phosphate isomerase, LacB subunit (EC 5.3.1.26)	SA_B3_17D.gbk	272205	272720	Galactose-6-phosphate isomerase, LacB subunit (EC 5.3.1.26)	99.22
SA_B1_4A.gbk	144269	144784	Galactose-6-phosphate isomerase, LacB subunit (EC 5.3.1.26)	SA_B2_7A.gbk	379376	379891	Galactose-6-phosphate isomerase, LacB subunit (EC 5.3.1.26)	100
SA_B1_4A.gbk	144269	144784	Galactose-6-phosphate isomerase, LacB subunit (EC 5.3.1.26)	SA_COL.gbk	2267914	2268429	Galactose-6-phosphate isomerase, LacB subunit (EC 5.3.1.26)	99.42
SA_B1_4A.gbk	144269	144784	Galactose-6-phosphate isomerase, LacB subunit (EC 5.3.1.26)	SA_B2_15A.gbk	2506920	2507435	Galactose-6-phosphate isomerase, LacB subunit (EC 5.3.1.26)	99.22
SA_B1_4A.gbk	144269	144784	Galactose-6-phosphate isomerase, LacB subunit (EC 5.3.1.26)	SA_B3_4A.gbk	2261326	2261841	Galactose-6-phosphate isomerase, LacB subunit (EC 5.3.1.26)	100
SA_B1_4A.gbk	144269	144784	Galactose-6-phosphate isomerase, LacB subunit (EC 5.3.1.26)	SA_B3_14B.gbk	743401	743916	Galactose-6-phosphate isomerase, LacB subunit (EC 5.3.1.26)	99.03
SA_B1_4A.gbk	144269	144784	Galactose-6-phosphate isomerase, LacB subunit (EC 5.3.1.26)	SA_B4_59C.gbk	2313018	2313533	Galactose-6-phosphate isomerase, LacB subunit (EC 5.3.1.26)	99.22
SA_B1_4A.gbk	144269	144784	Galactose-6-phosphate isomerase, LacB subunit (EC 5.3.1.26)	SA_JH1.gbk	25610	26125	Galactose-6-phosphate isomerase, LacB subunit (EC 5.3.1.26)	99.22
SA_B1_4A.gbk	144269	144784	Galactose-6-phosphate isomerase, LacB subunit (EC 5.3.1.26)	SA_B1_4A.gbk	144269	144784	Galactose-6-phosphate isomerase, LacB subunit (EC 5.3.1.26)	100
SA_B1_4A.gbk	144269	144784	Galactose-6-phosphate isomerase, LacB subunit (EC 5.3.1.26)	SA_B6_55A.gbk	2268676	2269191	Galactose-6-phosphate isomerase, LacB subunit (EC 5.3.1.26)	99.03
SA_B1_4A.gbk	144269	144784	Galactose-6-phosphate isomerase, LacB subunit (EC 5.3.1.26)	SA_B9_22D.gbk	1229539	1230054	Galactose-6-phosphate isomerase, LacB subunit (EC 5.3.1.26)	99.03
SA_B1_4A.gbk	144269	144784	Galactose-6-phosphate isomerase, LacB subunit (EC 5.3.1.26)	SA_Mu50.gbk	2337637	2338152	Galactose-6-phosphate isomerase, LacB subunit (EC 5.3.1.26)	99.22
SA_B1_4A.gbk	144269	144784	Galactose-6-phosphate isomerase, LacB subunit (EC 5.3.1.26)	MW2.gbk	2288093	2288608	Galactose-6-phosphate isomerase, LacB subunit (EC 5.3.1.26)	99.42
SA_B1_4A.gbk	144800	145228	Galactose-6-phosphate isomerase, LacA subunit (EC 5.3.1.26)	MW2.gbk	2288624	2289052	Galactose-6-phosphate isomerase, LacA subunit (EC 5.3.1.26)	99.53
SA_B1_4A.gbk	144800	145228	Galactose-6-phosphate isomerase, LacA subunit (EC 5.3.1.26)	SA_MRSA252.gbk	2369974	2370402	Galactose-6-phosphate isomerase, LacA subunit (EC 5.3.1.26)	99.77
SA_B1_4A.gbk	144800	145228	Galactose-6-phosphate isomerase, LacA subunit (EC 5.3.1.26)	SA_B2_15A.gbk	2507451	2507879	Galactose-6-phosphate isomerase, LacA subunit (EC 5.3.1.26)	100
SA_B1_4A.gbk	144800	145228	Galactose-6-phosphate isomerase, LacA subunit (EC 5.3.1.26)	SA_B3_17D.gbk	272736	273164	Galactose-6-phosphate isomerase, LacA subunit (EC 5.3.1.26)	100
SA_B1_4A.gbk	144800	145228	Galactose-6-phosphate isomerase, LacA subunit (EC 5.3.1.26)	SA_B2_7A.gbk	379907	380335	Galactose-6-phosphate isomerase, LacA subunit (EC 5.3.1.26)	100
SA_B1_4A.gbk	144800	145228	Galactose-6-phosphate isomerase, LacA subunit (EC 5.3.1.26)	SA_B6_55A.gbk	2269207	2269635	Galactose-6-phosphate isomerase, LacA subunit (EC 5.3.1.26)	99.77
SA_B1_4A.gbk	144800	145228	Galactose-6-phosphate isomerase, LacA subunit (EC 5.3.1.26)	SA_COL.gbk	2268445	2268873	Galactose-6-phosphate isomerase, LacA subunit (EC 5.3.1.26)	100
SA_B1_4A.gbk	144800	145228	Galactose-6-phosphate isomerase, LacA subunit (EC 5.3.1.26)	SA_B3_4A.gbk	2261857	2262285	Galactose-6-phosphate isomerase, LacA subunit (EC 5.3.1.26)	100
SA_B1_4A.gbk	144800	145228	Galactose-6-phosphate isomerase, LacA subunit (EC 5.3.1.26)	SA_B9_22D.gbk	1229095	1229523	Galactose-6-phosphate isomerase, LacA subunit (EC 5.3.1.26)	100
SA_B1_4A.gbk	144800	145228	Galactose-6-phosphate isomerase, LacA subunit (EC 5.3.1.26)	SA_B1_4A.gbk	144800	145228	Galactose-6-phosphate isomerase, LacA subunit (EC 5.3.1.26)	100
SA_B1_4A.gbk	144800	145228	Galactose-6-phosphate isomerase, LacA subunit (EC 5.3.1.26)	SA_B8_13D.gbk	34426	34854	Galactose-6-phosphate isomerase, LacA subunit (EC 5.3.1.26)	100
SA_B1_4A.gbk	144800	145228	Galactose-6-phosphate isomerase, LacA subunit (EC 5.3.1.26)	SA_B4_59C.gbk	2313549	2313977	Galactose-6-phosphate isomerase, LacA subunit (EC 5.3.1.26)	100
SA_B1_4A.gbk	144800	145228	Galactose-6-phosphate isomerase, LacA subunit (EC 5.3.1.26)	SA_Mu50.gbk	2338168	2338596	Galactose-6-phosphate isomerase, LacA subunit (EC 5.3.1.26)	100
SA_B1_4A.gbk	144800	145228	Galactose-6-phosphate isomerase, LacA subunit (EC 5.3.1.26)	SA_B3_14B.gbk	742957	743385	Galactose-6-phosphate isomerase, LacA subunit (EC 5.3.1.26)	99.77
SA_B1_4A.gbk	144800	145228	Galactose-6-phosphate isomerase, LacA subunit (EC 5.3.1.26)	SA_JH1.gbk	26141	26569	Galactose-6-phosphate isomerase, LacA subunit (EC 5.3.1.26)	100
SA_B1_4A.gbk	145595	146350	Lactose phosphotransferase system repressor	SA_Mu50.gbk	2338963	2339718	Lactose phosphotransferase system repressor	98.15
SA_B1_4A.gbk	145595	146350	Lactose phosphotransferase system repressor	SA_B1_4A.gbk	145595	146350	Lactose phosphotransferase system repressor	100
SA_B1_4A.gbk	145595	146350	Lactose phosphotransferase system repressor	SA_JH1.gbk	26936	27727	Lactose phosphotransferase system repressor	98.15
SA_B1_4A.gbk	145595	146350	Lactose phosphotransferase system repressor	SA_B6_55A.gbk	2270003	2270758	Lactose phosphotransferase system repressor	97.88
SA_B1_4A.gbk	145595	146350	Lactose phosphotransferase system repressor	SA_B2_15A.gbk	2508246	2509001	Lactose phosphotransferase system repressor	98.15
SA_B1_4A.gbk	145595	146350	Lactose phosphotransferase system repressor	MW2.gbk	2289420	2290175	Lactose phosphotransferase system repressor	98.41
SA_B1_4A.gbk	145595	146350	Lactose phosphotransferase system repressor	SA_COL.gbk	2269241	2269996	Lactose phosphotransferase system repressor	99.07
SA_B1_4A.gbk	145595	146350	Lactose phosphotransferase system repressor	SA_B8_13D.gbk	35221	35976	Lactose phosphotransferase system repressor	98.15
SA_B1_4A.gbk	145595	146350	Lactose phosphotransferase system repressor	SA_B2_7A.gbk	380702	381457	Lactose phosphotransferase system repressor	100
SA_B1_4A.gbk	145595	146350	Lactose phosphotransferase system repressor	SA_B3_17D.gbk	273531	274286	Lactose phosphotransferase system repressor	98.15
SA_B1_4A.gbk	145595	146350	Lactose phosphotransferase system repressor	SA_B4_59C.gbk	2314344	2315099	Lactose phosphotransferase system repressor	98.15
SA_B1_4A.gbk	145595	146350	Lactose phosphotransferase system repressor	SA_B9_22D.gbk	1227972	1228727	Lactose phosphotransferase system repressor	99.21
SA_B1_4A.gbk	145595	146350	Lactose phosphotransferase system repressor	SA_B3_4A.gbk	2262652	2263407	Lactose phosphotransferase system repressor	100
SA_B1_4A.gbk	145595	146350	Lactose phosphotransferase system repressor	SA_MRSA252.gbk	2370769	2371524	Lactose phosphotransferase system repressor	98.68
SA_B1_4A.gbk	145595	146350	Lactose phosphotransferase system repressor	SA_B3_14B.gbk	741834	742589	Lactose phosphotransferase system repressor	97.88
SA_B1_4A.gbk	146592	147332	NAD-dependent protein deacetylase of SIR2 family	SA_B2_15A.gbk	2509243	2509983	NAD-dependent protein deacetylase of SIR2 family	98.76
SA_B1_4A.gbk	146592	147332	NAD-dependent protein deacetylase of SIR2 family	SA_B4_59C.gbk	2315341	2316081	NAD-dependent protein deacetylase of SIR2 family	98.76
SA_B1_4A.gbk	146592	147332	NAD-dependent protein deacetylase of SIR2 family	SA_B9_22D.gbk	1226990	1227730	NAD-dependent protein deacetylase of SIR2 family	97.93
SA_B1_4A.gbk	146592	147332	NAD-dependent protein deacetylase of SIR2 family	MW2.gbk	2290426	2291157	NAD-dependent protein deacetylase of SIR2 family	98.07
SA_B1_4A.gbk	146592	147332	NAD-dependent protein deacetylase of SIR2 family	SA_B8_13D.gbk	36218	36958	NAD-dependent protein deacetylase of SIR2 family	98.76
SA_B1_4A.gbk	146592	147332	NAD-dependent protein deacetylase of SIR2 family	SA_B2_7A.gbk	381699	382439	NAD-dependent protein deacetylase of SIR2 family	100
SA_B1_4A.gbk	146592	147332	NAD-dependent protein deacetylase of SIR2 family	SA_B3_17D.gbk	274528	275268	NAD-dependent protein deacetylase of SIR2 family	98.76
SA_B1_4A.gbk	146592	147332	NAD-dependent protein deacetylase of SIR2 family	SA_B3_4A.gbk	2263649	2264389	NAD-dependent protein deacetylase of SIR2 family	100
SA_B1_4A.gbk	146592	147332	NAD-dependent protein deacetylase of SIR2 family	SA_COL.gbk	2270247	2270978	NAD-dependent protein deacetylase of SIR2 family	99.32
SA_B1_4A.gbk	146592	147332	NAD-dependent protein deacetylase of SIR2 family	SA_MRSA252.gbk	2371775	2372506	NAD-dependent protein deacetylase of SIR2 family	98.91
SA_B1_4A.gbk	146592	147332	NAD-dependent protein deacetylase of SIR2 family	SA_B6_55A.gbk	2271000	2271740	NAD-dependent protein deacetylase of SIR2 family	98.38
SA_B1_4A.gbk	146592	147332	NAD-dependent protein deacetylase of SIR2 family	SA_B3_14B.gbk	740852	741592	NAD-dependent protein deacetylase of SIR2 family	98.38
SA_B1_4A.gbk	146592	147332	NAD-dependent protein deacetylase of SIR2 family	SA_B1_4A.gbk	146592	147332	NAD-dependent protein deacetylase of SIR2 family	100
SA_B1_4A.gbk	146592	147332	NAD-dependent protein deacetylase of SIR2 family	SA_JH1.gbk	27942	28673	NAD-dependent protein deacetylase of SIR2 family	98.76
SA_B1_4A.gbk	146592	147332	NAD-dependent protein deacetylase of SIR2 family	SA_Mu50.gbk	2339969	2340700	NAD-dependent protein deacetylase of SIR2 family	98.76
SA_B1_4A.gbk	147621	148229	hypothetical protein	SA_B2_7A.gbk	382728	383336	hypothetical protein	100
SA_B1_4A.gbk	147621	148229	hypothetical protein	SA_COL.gbk	2271269	2271877	FIG01108842: hypothetical protein	99.51
SA_B1_4A.gbk	147621	148229	hypothetical protein	SA_B6_55A.gbk	2272013	2272621	hypothetical protein	98.85
SA_B1_4A.gbk	147621	148229	hypothetical protein	SA_B1_4A.gbk	147621	148229	hypothetical protein	100
SA_B1_4A.gbk	147621	148229	hypothetical protein	SA_B3_4A.gbk	2264923	2265192	hypothetical protein	100
SA_B1_4A.gbk	147621	148229	hypothetical protein	SA_B3_4A.gbk	2264678	2264956	hypothetical protein	99.64
SA_B1_4A.gbk	147621	148229	hypothetical protein	SA_MRSA252.gbk	2372764	2373372	FIG01108842: hypothetical protein	98.85
SA_B1_4A.gbk	147621	148229	hypothetical protein	MW2.gbk	2291448	2292056	FIG01108842: hypothetical protein	99.51
SA_B1_4A.gbk	147621	148229	hypothetical protein	SA_B9_22D.gbk	1226088	1226696	hypothetical protein	99.34
SA_B1_4A.gbk	147621	148229	hypothetical protein	SA_B3_14B.gbk	739971	740579	hypothetical protein	98.85
SA_B1_4A.gbk	148243	148536	FIG01109558: hypothetical protein	SA_B3_4A.gbk	2265206	2265391	FIG01109558: hypothetical protein	100
SA_B1_4A.gbk	148243	148536	FIG01109558: hypothetical protein	SA_B1_4A.gbk	148243	148536	FIG01109558: hypothetical protein	100
SA_B1_4A.gbk	148243	148536	FIG01109558: hypothetical protein	SA_B2_7A.gbk	383350	383535	FIG01109558: hypothetical protein	100
SA_B1_4A.gbk	148491	148616	Doubtful CDS. No database matches	SA_B3_4A.gbk	2265454	2265579	Doubtful CDS. No database matches	100
SA_B1_4A.gbk	148491	148616	Doubtful CDS. No database matches	SA_B2_7A.gbk	383598	383723	Doubtful CDS. No database matches	100
SA_B1_4A.gbk	148491	148616	Doubtful CDS. No database matches	SA_MRSA252.gbk	2373634	2373759	Doubtful CDS. No database matches	93.65
SA_B1_4A.gbk	148491	148616	Doubtful CDS. No database matches	SA_B3_14B.gbk	739585	739710	Doubtful CDS. No database matches	93.65
SA_B1_4A.gbk	148491	148616	Doubtful CDS. No database matches	SA_B9_22D.gbk	1225701	1225826	Doubtful CDS. No database matches	92.06
SA_B1_4A.gbk	148491	148616	Doubtful CDS. No database matches	SA_B6_55A.gbk	2272882	2273007	Doubtful CDS. No database matches	93.65
SA_B1_4A.gbk	148491	148616	Doubtful CDS. No database matches	SA_COL.gbk	2272139	2272264	Doubtful CDS. No database matches	92.86
SA_B1_4A.gbk	148491	148616	Doubtful CDS. No database matches	SA_B1_4A.gbk	148491	148616	Doubtful CDS. No database matches	100
SA_B1_4A.gbk	148491	148616	Doubtful CDS. No database matches	MW2.gbk	2292318	2292443	Doubtful CDS. No database matches	92.86
SA_B1_4A.gbk	148837	149685	Oxidoreductase, aldo/keto reductase family	SA_B8_13D.gbk	37679	38527	Oxidoreductase, aldo/keto reductase family	98.7
SA_B1_4A.gbk	148837	149685	Oxidoreductase, aldo/keto reductase family	SA_B6_55A.gbk	2273226	2274074	Oxidoreductase, aldo/keto reductase family	98.23
SA_B1_4A.gbk	148837	149685	Oxidoreductase, aldo/keto reductase family	SA_B1_4A.gbk	148837	149685	Oxidoreductase, aldo/keto reductase family	100
SA_B1_4A.gbk	148837	149685	Oxidoreductase, aldo/keto reductase family	SA_B3_14B.gbk	738518	739366	Oxidoreductase, aldo/keto reductase family	98.23
SA_B1_4A.gbk	148837	149685	Oxidoreductase, aldo/keto reductase family	SA_MRSA252.gbk	2373980	2374828	oxidoreductase, aldo/keto reductase family	98.47
SA_B1_4A.gbk	148837	149685	Oxidoreductase, aldo/keto reductase family	SA_Mu50.gbk	2341421	2342269	oxidoreductase, aldo/keto reductase family	98.7
SA_B1_4A.gbk	148837	149685	Oxidoreductase, aldo/keto reductase family	SA_B3_17D.gbk	275989	276837	Oxidoreductase, aldo/keto reductase family	98.7
SA_B1_4A.gbk	148837	149685	Oxidoreductase, aldo/keto reductase family	MW2.gbk	2292662	2293510	oxidoreductase, aldo/keto reductase family	98.35
SA_B1_4A.gbk	148837	149685	Oxidoreductase, aldo/keto reductase family	SA_COL.gbk	2272484	2273332	oxidoreductase, aldo/keto reductase family	98.7
SA_B1_4A.gbk	148837	149685	Oxidoreductase, aldo/keto reductase family	SA_B4_59C.gbk	2316802	2317650	Oxidoreductase, aldo/keto reductase family	98.59
SA_B1_4A.gbk	148837	149685	Oxidoreductase, aldo/keto reductase family	SA_B3_4A.gbk	2265800	2266648	Oxidoreductase, aldo/keto reductase family	100
SA_B1_4A.gbk	148837	149685	Oxidoreductase, aldo/keto reductase family	SA_B9_22D.gbk	1224633	1225481	Oxidoreductase, aldo/keto reductase family	99.29
SA_B1_4A.gbk	148837	149685	Oxidoreductase, aldo/keto reductase family	SA_B2_15A.gbk	2510704	2511552	Oxidoreductase, aldo/keto reductase family	98.7
SA_B1_4A.gbk	148837	149685	Oxidoreductase, aldo/keto reductase family	SA_B2_7A.gbk	383944	384792	Oxidoreductase, aldo/keto reductase family	100
SA_B1_4A.gbk	148837	149685	Oxidoreductase, aldo/keto reductase family	SA_JH1.gbk	29394	30242	oxidoreductase, aldo/keto reductase family	98.7
SA_B1_4A.gbk	149755	150171	Transcriptional regulator, MerR family	SA_B8_13D.gbk	38597	39013	Transcriptional regulator, MerR family	98.08
SA_B1_4A.gbk	149755	150171	Transcriptional regulator, MerR family	SA_Mu50.gbk	2342339	2342755	Transcriptional regulator, MerR family	98.08
SA_B1_4A.gbk	149755	150171	Transcriptional regulator, MerR family	SA_MRSA252.gbk	2374898	2375314	transcriptional regulator, MerR family	98.8
SA_B1_4A.gbk	149755	150171	Transcriptional regulator, MerR family	SA_JH1.gbk	30312	30728	Transcriptional regulator, MerR family	98.08
SA_B1_4A.gbk	149755	150171	Transcriptional regulator, MerR family	SA_B4_59C.gbk	2317720	2318136	Transcriptional regulator, MerR family	98.08
SA_B1_4A.gbk	149755	150171	Transcriptional regulator, MerR family	SA_B2_7A.gbk	384862	385278	Transcriptional regulator, MerR family	100
SA_B1_4A.gbk	149755	150171	Transcriptional regulator, MerR family	SA_B1_4A.gbk	149755	150171	Transcriptional regulator, MerR family	100
[truncated: 40,302 more rows]

## Sheet: Table S6
Table S6: Virulence factors in S. aureus strains used in this study. Reference strains are obtained from Vfanalyzer default settings.
VFclass	Virulence factors	Related genes	S. aureus B1-4A(Prediction)	S. aureus B2-7A(Prediction)	S. aureus B3-4A(Prediction)	S. aureus B3-17D(Prediction)	S. aureus B4-59C(Prediction)	S. aureus B8-13D(Prediction)	S. aureus B2-15A(Prediction)	S. aureus B9-22D(Prediction)	S. aureus B3-14B(Prediction)	S. aureus B6-55A(Prediction)	S.aureus subsp. aureus JH1	S.aureus subsp. aureus MRSA252	S.aureus subsp. aureus MW2	S.aureus subsp. aureus Mu3	S.aureus subsp. aureus N315	S.aureus subsp. aureus USA300_TCH1516
			B1-4A	B2-7A	B3-4A	B3-17D	B4-59C	B8-13D	B2-15A	B9-22D	B3-14B	B6-55A	chromosome (NC_009632)	chromosome (NC_002952)	chromosome (NC_003923)	chromosome (NC_009782)	chromosome (NC_002745)	chromosome (NC_010079)
Adherence	Autolysin	atl	6666666.448292.peg.1586	6666666.447046.peg.1773	6666666.448293.peg.1023	6666666.447063.peg.1829	6666666.447067.peg.1006	6666666.447988.peg.1547	6666666.447040.peg.1206	6666666.448296.peg.2217	6666666.447058.peg.1765	6666666.448295.peg.1097	SaurJH1_1135	SAR1026	MW0936	SAHV_1045	SA0905	USA300HOU_0997
	Cell wall associated fibronectin binding protein	ebh	6666666.448292.peg.2024	6666666.447046.peg.2229	6666666.448293.peg.1435	6666666.447063.peg.2221	6666666.447067.peg.1397	6666666.447988.peg.1938	6666666.447040.peg.1598	6666666.448296.peg.1813; 6666666.448296.peg.1814	6666666.447058.peg.1380	6666666.448295.peg.1483	SaurJH1_1524	SAR1447	MW1324	SAHV_1422; SAHV_1423	SA1267; SA1268	USA300HOU_1372
	Clumping factor A	clfA	-	-	-	6666666.447063.peg.1570	6666666.447067.peg.813	6666666.447988.peg.1287	6666666.447040.peg.948	6666666.448296.peg.2387	6666666.447058.peg.237	6666666.448295.peg.2620	SaurJH1_0828	SAR0842	MW0764	SAHV_0807	SA0742	USA300HOU_0819
	Clumping factor B	clfB	6666666.448292.peg.560	6666666.447046.peg.785	6666666.448293.peg.2543	6666666.447063.peg.728	6666666.447067.peg.2610	6666666.447988.peg.473	6666666.447040.peg.134	6666666.448296.peg.705	6666666.447058.peg.261	6666666.448295.peg.2596	SaurJH1_2710	SAR2709	MW2551	SAHV_2614	SA2423	USA300HOU_2630
	Collagen adhesion	cna	-	-	-	-	-	-	-	-	6666666.447058.peg.200	6666666.448295.peg.2658	-	SAR2774	MW2612	-	-	-
	Elastin binding protein	ebp	6666666.448292.peg.2068	6666666.447046.peg.2274	6666666.448293.peg.1479	6666666.447063.peg.2268	6666666.447067.peg.1442	6666666.447988.peg.1985	6666666.447040.peg.1645	6666666.448296.peg.1769	6666666.447058.peg.1334	6666666.448295.peg.1529	SaurJH1_1568	SAR1489	MW1369	SAHV_1469	SA1312	USA300HOU_1419
	Extracellular adherence protein/MHC analogous protein	eap/map	-	-	-	-	-	-	-	-	6666666.447058.peg.903	6666666.448295.peg.1958	SaurJH1_0999	SAR2030	MW1880*	SAHV_1923*	-	USA300HOU_1942
	Fibrinogen binding protein	efb	6666666.448292.peg.1733	6666666.447046.peg.1938	6666666.448293.peg.1142	6666666.447063.peg.1935	6666666.447067.peg.1113	6666666.447988.peg.1653	6666666.447040.peg.1312	6666666.448296.peg.2113	6666666.447058.peg.1662	6666666.448295.peg.1199	SaurJH1_1239	SAR1130	MW1040	SAHV_1148	SA1003	USA300HOU_1094
	Fibronectin binding proteins	fnbA	6666666.448292.peg.427	6666666.447046.peg.653	6666666.448293.peg.2411	6666666.447063.peg.596	6666666.447067.peg.2479	6666666.447988.peg.342	6666666.447040.peg.2	6666666.448296.peg.847	6666666.447058.peg.391	6666666.448295.peg.2467	SaurJH1_2578	SAR2580	MW2421	SAHV_2487	SA2291	USA300HOU_2491
		fnbB	6666666.448292.peg.426	6666666.447046.peg.652	6666666.448293.peg.2410	6666666.447063.peg.595	6666666.447067.peg.2477	6666666.447988.peg.341	6666666.447040.peg.1	6666666.448296.peg.849	6666666.447058.peg.393	6666666.448295.peg.2464; 6666666.448295.peg.2466	SaurJH1_2577	-	MW2420	SAHV_2486	SA2290	USA300HOU_2490
	Intercellular adhesin	icaA	6666666.448292.peg.597	6666666.447046.peg.821	6666666.448293.peg.2	6666666.447063.peg.766	6666666.447067.peg.30	6666666.447988.peg.511	6666666.447040.peg.172	6666666.448296.peg.669	6666666.447058.peg.223	6666666.448295.peg.2635	SaurJH1_2747	SAR2747	MW2586	SAHV_2650	SA2459	USA300HOU_2666
		icaB	6666666.448292.peg.599	6666666.447046.peg.823	6666666.448293.peg.4	6666666.447063.peg.768	6666666.447067.peg.32	6666666.447988.peg.513	6666666.447040.peg.174	6666666.448296.peg.667	6666666.447058.peg.221	6666666.448295.peg.2637	SaurJH1_2749	SAR2749	MW2588	SAHV_2652	SA2461	USA300HOU_2668
		icaC	6666666.448292.peg.600	6666666.447046.peg.824	6666666.448293.peg.5	6666666.447063.peg.769	6666666.447067.peg.33	6666666.447988.peg.514	6666666.447040.peg.175	6666666.448296.peg.666	6666666.447058.peg.220	6666666.448295.peg.2638	SaurJH1_2750	SAR2750	MW2589	SAHV_2653	SA2462	USA300HOU_2669
		icaD	6666666.448292.peg.598	6666666.447046.peg.822	6666666.448293.peg.3	6666666.447063.peg.767	6666666.447067.peg.31	6666666.447988.peg.512	6666666.447040.peg.173	6666666.448296.peg.668	6666666.447058.peg.222	6666666.448295.peg.2636	SaurJH1_2748	SAR2748	MW2587	SAHV_2651	SA2460	USA300HOU_2667
		icaR	6666666.448292.peg.596	6666666.447046.peg.820	6666666.448293.peg.1	6666666.447063.peg.765	6666666.447067.peg.29	6666666.447988.peg.510	6666666.447040.peg.171	6666666.448296.peg.670	6666666.447058.peg.224	6666666.448295.peg.2634	SaurJH1_2746	SAR2746	MW2585	SAHV_2649	SA2458	USA300HOU_2665
	Ser-Asp rich fibrinogen-binding proteins	sdrC	6666666.448292.peg.1182	6666666.447046.peg.1371	6666666.448293.peg.2405; 6666666.448293.peg.552	6666666.447063.peg.1346	6666666.447067.peg.588	6666666.447988.peg.1063	6666666.447040.peg.724	6666666.448296.peg.109	6666666.447058.peg.2244	6666666.448295.peg.666	SaurJH1_0598	SAR0566	MW0516	SAHV_0559	SA0519	USA300HOU_0555
		sdrD	6666666.448292.peg.1183	6666666.447046.peg.1372	6666666.448293.peg.553	6666666.447063.peg.1347	6666666.447067.peg.589	6666666.447988.peg.1064	6666666.447040.peg.725	-	-	-	SaurJH1_0599	-	MW0517	SAHV_0560	SA0520	USA300HOU_0556
		sdrE	6666666.448292.peg.1184	6666666.447046.peg.1373	6666666.448293.peg.554	6666666.447063.peg.1348	6666666.447067.peg.590	6666666.447988.peg.1065	6666666.447040.peg.726	-	-	-	SaurJH1_0600	SAR0567	MW0518	SAHV_0561	SA0521	USA300HOU_0557
		sdrF	-	-	-	-	-	-	-	-	-	-	-	-	-	-	-	-
		sdrG	-	-	-	-	-	-	-	-	-	-	-	-	-	-	-	-
		sdrH	-	-	-	-	-	-	-	-	-	-	-	-	-	-	-	-
	Staphylococcal protein A	spa	6666666.448292.peg.702	6666666.447046.peg.930	6666666.448293.peg.107	6666666.447063.peg.886; 6666666.447063.peg.887	6666666.447067.peg.126	6666666.447988.peg.631; 6666666.447988.peg.632	6666666.447040.peg.291; 6666666.447040.peg.292	6666666.448296.peg.545	6666666.447058.peg.115	6666666.448295.peg.80	SaurJH1_0102	SAR0114	MW0084	SAHV_0110	SA0107	USA300HOU_0122
Enzyme	Cysteine protease	sspB	6666666.448292.peg.1581	6666666.447046.peg.1768	6666666.448293.peg.1018	6666666.447063.peg.1824	6666666.447067.peg.1001	6666666.447988.peg.1542	6666666.447040.peg.1201	6666666.448296.peg.2222	6666666.447058.peg.1771	6666666.448295.peg.1091	SaurJH1_1129	SAR1021	MW0931	SAHV_1040	SA0900	USA300HOU_0995
		sspC	6666666.448292.peg.1580	6666666.447046.peg.1767	6666666.448293.peg.1017	6666666.447063.peg.1823	6666666.447067.peg.1000	6666666.447988.peg.1541	6666666.447040.peg.1200	6666666.448296.peg.2223	6666666.447058.peg.1772	6666666.448295.peg.1090	SaurJH1_1128	SAR1020	MW0930	SAHV_1039	SA0899	USA300HOU_0994
	Hyaluronate lyase	hysA	6666666.448292.peg.137; 6666666.448292.peg.2389	6666666.447046.peg.2593; 6666666.447046.peg.2594; 6666666.447046.peg.366	6666666.448293.peg.1798; 6666666.448293.peg.2123	6666666.447063.peg.270	6666666.447067.peg.2150	6666666.447988.peg.37	6666666.447040.peg.2352	6666666.448296.peg.1143	6666666.447058.peg.1022; 6666666.447058.peg.686	6666666.448295.peg.1840; 6666666.448295.peg.2174	SaurJH1_2271	SAR2292	MW2129	SAHV_2186	SA2003	USA300HOU_2197
	Lipase	geh	6666666.448292.peg.921	6666666.447046.peg.1149	6666666.448293.peg.329	6666666.447063.peg.1100	6666666.447067.peg.340	6666666.447988.peg.844	6666666.447040.peg.504	6666666.448296.peg.335	6666666.447058.peg.2595	6666666.448295.peg.294	SaurJH1_0310	SAR0317	MW0297	SAHV_0317	SA0309	USA300HOU_0340
		lip	6666666.448292.peg.601	6666666.447046.peg.825	6666666.448293.peg.6	6666666.447063.peg.770	6666666.447067.peg.34	6666666.447988.peg.515	6666666.447040.peg.176	6666666.448296.peg.665	6666666.447058.peg.219	6666666.448295.peg.2639	SaurJH1_2751	SAR2753	MW2590	SAHV_2655	SA2463	USA300HOU_2671
	Serine V8 protease	sspA	6666666.448292.peg.1582	6666666.447046.peg.1769	6666666.448293.peg.1019	6666666.447063.peg.1825	6666666.447067.peg.1002	6666666.447988.peg.1543	6666666.447040.peg.1202	6666666.448296.peg.2221	6666666.447058.peg.1770	6666666.448295.peg.1092	SaurJH1_1130	SAR1022	MW0932	SAHV_1041	SA0901	USA300HOU_0996
	Serine protease	splA	6666666.448292.peg.2398	6666666.447046.peg.2603	6666666.448293.peg.1807	6666666.447063.peg.2591	6666666.447067.peg.1765	6666666.447988.peg.2310	6666666.447040.peg.1968	-	-	-	SaurJH1_1899	-	MW1755	SAHV_1798	SA1631	USA300HOU_1806
		splB	6666666.448292.peg.2397	6666666.447046.peg.2602	6666666.448293.peg.1806	6666666.447063.peg.2590	6666666.447067.peg.1764	6666666.447988.peg.2309	6666666.447040.peg.1967	-	-	-	SaurJH1_1898	-	MW1754	SAHV_1797	SA1630	USA300HOU_1805
		splC	6666666.448292.peg.2396	6666666.447046.peg.2601	6666666.448293.peg.1805	6666666.447063.peg.2589	6666666.447067.peg.1763	6666666.447988.peg.2308	6666666.447040.peg.1966	-	-	-	SaurJH1_1897	SAR1906	MW1753	SAHV_1796	SA1629	USA300HOU_1804
		splD	6666666.448292.peg.2395	6666666.447046.peg.2600	6666666.448293.peg.1804	6666666.447063.peg.2588	6666666.447067.peg.1762	6666666.447988.peg.2307	6666666.447040.peg.1965	-	-	-	SaurJH1_1896	SAR1905	-	SAHV_1795	SA1628	USA300HOU_1803
		splE	6666666.448292.peg.2394	6666666.447046.peg.2599	6666666.448293.peg.1803	-	-	-	-	-	-	-	-	SAR1902	-	-	-	USA300HOU_1802
		splF	6666666.448292.peg.2393	6666666.447046.peg.2598	6666666.448293.peg.1802	6666666.447063.peg.2587	6666666.447067.peg.1761	6666666.447988.peg.2306	6666666.447040.peg.1964	-	-	-	-	SAR1900*	MW1752	SAHV_1794	SA1627	USA300HOU_1801
	Staphylocoagulase	coa	6666666.448292.peg.816	6666666.447046.peg.1043	6666666.448293.peg.221	6666666.447063.peg.1008	6666666.447067.peg.248	6666666.447988.peg.752	6666666.447040.peg.412	6666666.448296.peg.426	6666666.447058.peg.1	6666666.448295.peg.200	SaurJH1_0220	SAR0222	MW0206	SAHV_0229	SA0222	USA300HOU_0238
	Staphylokinase	sak	-	-	-	-	-	-	-	-	-	-	SaurJH1_2037	SAR2039	MW1885	SAHV_1930	SA1758	USA300HOU_1949
	Thermonuclease	nuc	6666666.448292.peg.1913	6666666.447046.peg.2117	6666666.448293.peg.1324	6666666.447063.peg.2110	6666666.447067.peg.1288	6666666.447988.peg.1828	6666666.447040.peg.1488	6666666.448296.peg.1923	6666666.447058.peg.1491	6666666.448295.peg.1371	SaurJH1_0832	SAR0847	MW1211	SAHV_0811	SA1160	USA300HOU_0823
Immune evasion	Capsule	Undetermined	6666666.448292.peg.743; 6666666.448292.peg.744; 6666666.448292.peg.746; 6666666.448292.peg.747; 6666666.448292.peg.748; 6666666.448292.peg.749; 6666666.448292.peg.750; 6666666.448292.peg.751; 6666666.448292.peg.752; 6666666.448292.peg.753; 6666666.448292.peg.754; 6666666.448292.peg.755; 6666666.448292.peg.756; 6666666.448292.peg.757; 6666666.448292.peg.758; 6666666.448292.peg.759	6666666.447046.peg.970; 6666666.447046.peg.971; 6666666.447046.peg.973; 6666666.447046.peg.974; 6666666.447046.peg.975; 6666666.447046.peg.976; 6666666.447046.peg.977; 6666666.447046.peg.978; 6666666.447046.peg.979; 6666666.447046.peg.980; 6666666.447046.peg.981; 6666666.447046.peg.982; 6666666.447046.peg.983; 6666666.447046.peg.984; 6666666.447046.peg.985; 6666666.447046.peg.986	6666666.448293.peg.148; 6666666.448293.peg.149; 6666666.448293.peg.151; 6666666.448293.peg.152; 6666666.448293.peg.153; 6666666.448293.peg.154; 6666666.448293.peg.155; 6666666.448293.peg.156; 6666666.448293.peg.157; 6666666.448293.peg.158; 6666666.448293.peg.159; 6666666.448293.peg.160; 6666666.448293.peg.161; 6666666.448293.peg.162; 6666666.448293.peg.163; 6666666.448293.peg.164	6666666.447063.peg.926; 6666666.447063.peg.927; 6666666.447063.peg.928; 6666666.447063.peg.929; 6666666.447063.peg.930; 6666666.447063.peg.931; 6666666.447063.peg.932; 6666666.447063.peg.933; 6666666.447063.peg.934; 6666666.447063.peg.935; 6666666.447063.peg.936; 6666666.447063.peg.937; 6666666.447063.peg.938; 6666666.447063.peg.939; 6666666.447063.peg.940; 6666666.447063.peg.941	6666666.447067.peg.166; 6666666.447067.peg.167; 6666666.447067.peg.168; 6666666.447067.peg.169; 6666666.447067.peg.170; 6666666.447067.peg.171; 6666666.447067.peg.172; 6666666.447067.peg.173; 6666666.447067.peg.174; 6666666.447067.peg.175; 6666666.447067.peg.176; 6666666.447067.peg.177; 6666666.447067.peg.178; 6666666.447067.peg.179; 6666666.447067.peg.180; 6666666.447067.peg.181	6666666.447988.peg.671; 6666666.447988.peg.672; 6666666.447988.peg.673; 6666666.447988.peg.674; 6666666.447988.peg.675; 6666666.447988.peg.676; 6666666.447988.peg.677; 6666666.447988.peg.678; 6666666.447988.peg.679; 6666666.447988.peg.680; 6666666.447988.peg.681; 6666666.447988.peg.682; 6666666.447988.peg.683; 6666666.447988.peg.684; 6666666.447988.peg.685; 6666666.447988.peg.686	6666666.447040.peg.331; 6666666.447040.peg.332; 6666666.447040.peg.333; 6666666.447040.peg.334; 6666666.447040.peg.335; 6666666.447040.peg.336; 6666666.447040.peg.337; 6666666.447040.peg.338; 6666666.447040.peg.339; 6666666.447040.peg.340; 6666666.447040.peg.341; 6666666.447040.peg.342; 6666666.447040.peg.343; 6666666.447040.peg.344; 6666666.447040.peg.345; 6666666.447040.peg.346	6666666.448296.peg.491; 6666666.448296.peg.492; 6666666.448296.peg.493; 6666666.448296.peg.494; 6666666.448296.peg.495; 6666666.448296.peg.496; 6666666.448296.peg.497; 6666666.448296.peg.498; 6666666.448296.peg.499; 6666666.448296.peg.500; 6666666.448296.peg.501; 6666666.448296.peg.502; 6666666.448296.peg.503; 6666666.448296.peg.504; 6666666.448296.peg.505; 6666666.448296.peg.506	6666666.447058.peg.62; 6666666.447058.peg.63; 6666666.447058.peg.64; 6666666.447058.peg.65; 6666666.447058.peg.66; 6666666.447058.peg.67; 6666666.447058.peg.68; 6666666.447058.peg.69; 6666666.447058.peg.70; 6666666.447058.peg.71; 6666666.447058.peg.72; 6666666.447058.peg.73; 6666666.447058.peg.74; 6666666.447058.peg.75; 6666666.447058.peg.76; 6666666.447058.peg.77	6666666.448295.peg.118; 6666666.448295.peg.119; 6666666.448295.peg.120; 6666666.448295.peg.121; 6666666.448295.peg.122; 6666666.448295.peg.123; 6666666.448295.peg.124; 6666666.448295.peg.125; 6666666.448295.peg.126; 6666666.448295.peg.127; 6666666.448295.peg.128; 6666666.448295.peg.129; 6666666.448295.peg.130; 6666666.448295.peg.131; 6666666.448295.peg.132; 6666666.448295.peg.133	SaurJH1_0140; SaurJH1_0141; SaurJH1_0142; SaurJH1_0143; SaurJH1_0144; SaurJH1_0145; SaurJH1_0146; SaurJH1_0147; SaurJH1_0148; SaurJH1_0149; SaurJH1_0150; SaurJH1_0151; SaurJH1_0152; SaurJH1_0153; SaurJH1_0154; SaurJH1_0155	SAR0151; SAR0152; SAR0153; SAR0154; SAR0155; SAR0156; SAR0157; SAR0158; SAR0159; SAR0160; SAR0161; SAR0162; SAR0163; SAR0164; SAR0165; SAR0166	MW0124; MW0125; MW0126; MW0127; MW0128; MW0129; MW0130; MW0131; MW0132; MW0133; MW0134; MW0135; MW0136; MW0137; MW0138; MW0139	SAHV_0148; SAHV_0149; SAHV_0150; SAHV_0151; SAHV_0152; SAHV_0153; SAHV_0154; SAHV_0155; SAHV_0156; SAHV_0157; SAHV_0158; SAHV_0159; SAHV_0160; SAHV_0161; SAHV_0162; SAHV_0163	SA0144; SA0145; SA0146; SA0147; SA0148; SA0149; SA0150; SA0151; SA0152; SA0153; SA0154; SA0155; SA0156; SA0157; SA0158; SA0159	USA300HOU_0163; USA300HOU_0164; USA300HOU_0165; USA300HOU_0166*; USA300HOU_0167; USA300HOU_0168; USA300HOU_0169*; USA300HOU_0170; USA300HOU_0171; USA300HOU_0172; USA300HOU_0173; USA300HOU_0174; USA300HOU_0175; USA300HOU_0176; USA300HOU_0177; USA300HOU_0178
Secretion system	Type VII secretion system	esaA	6666666.448292.peg.875	6666666.447046.peg.1103	6666666.448293.peg.281; 6666666.448293.peg.282	6666666.447063.peg.1064	6666666.447067.peg.304	6666666.447988.peg.808	6666666.447040.peg.468	6666666.448296.peg.371	6666666.447058.peg.2630	6666666.448295.peg.259	SaurJH1_0274	SAR0280	MW0259	SAHV_0281	SA0272	USA300HOU_0298
		esaB	6666666.448292.peg.877	6666666.447046.peg.1105	6666666.448293.peg.284	6666666.447063.peg.1066	6666666.447067.peg.306	6666666.447988.peg.810	6666666.447040.peg.470	6666666.448296.peg.369	6666666.447058.peg.2628	6666666.448295.peg.261	SaurJH1_0276	SAR0282	MW0261	SAHV_0283	SA0274	USA300HOU_0300
		esaD	-	-	-	-	-	-	-	-	-	-	SaurJH1_0283	-	MW0268	SAHV_0290	SA0281	USA300HOU_0307
		esaE	-	-	-	-	-	-	-	-	-	-	SaurJH1_0281	-	MW0266	SAHV_0288	SA0279	USA300HOU_0305
		esaG	-	-	-	-	-	-	-	-	-	-	SaurJH1_0284; SaurJH1_0288; SaurJH1_0289; SaurJH1_0290; SaurJH1_0291; SaurJH1_0292	SAR0293; SAR0294	MW0269; MW0272; MW0273; MW0274; MW0275; MW0276; MW0277; MW0278; MW0279	SAHV_0291; SAHV_0295; SAHV_0296; SAHV_0297; SAHV_0298; SAHV_0299	SA0282; SA0286; SA0287; SA0288; SA0289; SA0290	USA300HOU_0308; USA300HOU_0312; USA300HOU_0313; USA300HOU_0315; USA300HOU_0317; USA300HOU_0318; USA300HOU_0319; USA300HOU_0320
		essA	6666666.448292.peg.876	6666666.447046.peg.1104	6666666.448293.peg.283	6666666.447063.peg.1065	6666666.447067.peg.305	6666666.447988.peg.809	6666666.447040.peg.469	6666666.448296.peg.370	6666666.447058.peg.2629	6666666.448295.peg.260	SaurJH1_0275	SAR0281	MW0260	SAHV_0282	SA0273	USA300HOU_0299
		essB	6666666.448292.peg.878	6666666.447046.peg.1106	6666666.448293.peg.285	6666666.447063.peg.1067	6666666.447067.peg.307	6666666.447988.peg.811	6666666.447040.peg.471	6666666.448296.peg.368	6666666.447058.peg.2627	6666666.448295.peg.262	SaurJH1_0277	SAR0283	MW0262	SAHV_0284	SA0275	USA300HOU_0301
		essC	6666666.448292.peg.879	6666666.447046.peg.1107	6666666.448293.peg.286	6666666.447063.peg.1068	6666666.447067.peg.308	6666666.447988.peg.812	6666666.447040.peg.472	6666666.448296.peg.367	6666666.447058.peg.2626	6666666.448295.peg.263	SaurJH1_0278	SAR0284	MW0263	SAHV_0285	SA0276	USA300HOU_0302
		esxA	6666666.448292.peg.874	6666666.447046.peg.1102	6666666.448293.peg.280	6666666.447063.peg.1063	6666666.447067.peg.303	6666666.447988.peg.807	6666666.447040.peg.467	6666666.448296.peg.372	6666666.447058.peg.2631	6666666.448295.peg.258	SaurJH1_0273	SAR0279	MW0258	SAHV_0280	SA0271	USA300HOU_0297
		esxB	6666666.448292.peg.881	6666666.447046.peg.1109	6666666.448293.peg.288	6666666.447063.peg.1070	6666666.447067.peg.310	6666666.447988.peg.814	6666666.447040.peg.474	6666666.448296.peg.365	-	-	SaurJH1_0280	-	MW0265	SAHV_0287	SA0278	USA300HOU_0304
		esxC	6666666.448292.peg.880	6666666.447046.peg.1108	6666666.448293.peg.287	6666666.447063.peg.1069	6666666.447067.peg.309	6666666.447988.peg.813	6666666.447040.peg.473	6666666.448296.peg.366	-	-	SaurJH1_0279	-	MW0264	SAHV_0286	SA0277	USA300HOU_0303
		esxD	-	-	-	-	-	-	-	-	-	-	SaurJH1_0282	-	MW0267	SAHV_0289	SA0280	USA300HOU_0306
Toxin	Alpha hemolysin	hly/hla	6666666.448292.peg.1737	6666666.447046.peg.1942	6666666.448293.peg.1146	6666666.447063.peg.1941	6666666.447067.peg.1119	6666666.447988.peg.1659	6666666.447040.peg.1318	6666666.448296.peg.2109	6666666.447058.peg.1658	6666666.448295.peg.1203	SaurJH1_1246	SAR1136*	MW1044	SAHV_1153	SA1007	USA300HOU_1099
	Beta hemolysin	hlb	-	-	-	-	-	-	-	-	-	-	SaurJH1_2030*	SAR2031*	MW1940*	SAHV_1989	SA1811*	USA300HOU_2010*
	Delta hemolysin	hld	6666666.448292.peg.2560	6666666.447046.peg.202	6666666.448293.peg.1946	6666666.447063.peg.107	6666666.447067.peg.1986	6666666.447988.peg.2531	6666666.447040.peg.2189	6666666.448296.peg.1305	6666666.447058.peg.889	6666666.448295.peg.1972	SaurJH1_2109	SAR2122	MW1959	SAHV_2020	SAS065	USA300HOU_2031
	Enterotoxin A	sea	-	-	-	-	-	-	-	-	-	-	-	SAR2043	MW1889	SAHV_1934	-	-
	Enterotoxin B	seb	-	-	-	-	-	-	-	-	-	-	-	-	-	-	-	-
	Enterotoxin C	sec	-	-	-	-	-	-	-	-	-	-	-	-	MW0759	SAHV_1995	SA1817	-
	Enterotoxin D	sed	-	-	-	-	-	-	-	-	-	-	-	-		-	-	-
	Enterotoxin E	see	-	-	-	-	-	-	-	-	-	-	-	-		-	-	-
	Enterotoxin G	seg	-	-	-	6666666.447063.peg.2604	6666666.447067.peg.1778	6666666.447988.peg.2323	6666666.447040.peg.1981	6666666.448296.peg.1435	-	-	SaurJH1_1912	SAR1916	-	SAHV_1809	SA1642	-
	Enterotoxin H	seh	-	-	-	-	-	-	-	-	-	-	-	-	MW0051	-	-	-
	Enterotoxin I	sei	-	-	-	6666666.447063.peg.2608	6666666.447067.peg.1782	6666666.447988.peg.2327	6666666.447040.peg.1985	6666666.448296.peg.1432	-	-	SaurJH1_1915	SAR1919	-	SAHV_1813	SA1646	-
	Enterotoxin J	sej	-	-	-	-	-	-	-	-	-	-	-	-		-	-	-
	Enterotoxin Yent1	yent1	-	-	-	6666666.447063.peg.2607	6666666.447067.peg.1781	6666666.447988.peg.2326	6666666.447040.peg.1984	-	-	-	-	-	-	SAHV_1812	SA1645	-
	Enterotoxin Yent2	yent2	-	-	-	6666666.447063.peg.2606	6666666.447067.peg.1780	6666666.447988.peg.2325	6666666.447040.peg.1983	6666666.448296.peg.1433	-	-	-	-	-	SAHV_1811	SA1644	-
	Enterotoxin-like K	selk	-	-	-	-	-	-	-	-	-	-	-	-	MW1938	-	-	USA300HOU_0851
	Enterotoxin-like L	sell	-	-	-	-	-	-	-	-	-	-	-	-	MW0760	SAHV_1994	SA1816	-
	Enterotoxin-like M	selm	-	-	-	6666666.447063.peg.2609	6666666.447067.peg.1783	6666666.447988.peg.2328	6666666.447040.peg.1986	6666666.448296.peg.1431	-	-	SaurJH1_1916	SAR1920	-	SAHV_1814	SA1647	-
	Enterotoxin-like N	seln	-	-	-	6666666.447063.peg.2605	6666666.447067.peg.1779	6666666.447988.peg.2324	6666666.447040.peg.1982	6666666.448296.peg.1434	-	-	SaurJH1_1913	SAR1917	-	SAHV_1810	SA1643	-
	Enterotoxin-like O	selo	-	-	-	6666666.447063.peg.2610	6666666.447067.peg.1784	6666666.447988.peg.2329	6666666.447040.peg.1987	6666666.448296.peg.1430	-	-	SaurJH1_1917	SAR1921	-	SAHV_1815	SA1648	-
	Enterotoxin-like P	selp	-	-	-	-	-	-	-	-	-	-	-	-	-	-	SA1761	-
	Enterotoxin-like Q	selq	-	-	-	-	-	-	-	6666666.448296.peg.1455	-	-	-	-	MW1937	-	-	USA300HOU_0852
	Enterotoxin-like R	selr	-	-	-	-	-	-	-	-	-	-	-	-		-	-	-
	Enterotoxin-like U	selu	-	-	-	-	-	-	-	-	-	-	-	SAR1918	-	-	-	-
	Exfoliative toxin type A	eta	6666666.448292.peg.1747	6666666.447046.peg.1953	6666666.448293.peg.1156	6666666.447063.peg.1951	6666666.447067.peg.1129	6666666.447988.peg.1669	6666666.447040.peg.1328	6666666.448296.peg.2099	6666666.447058.peg.1648	6666666.448295.peg.1213	SaurJH1_1256	SAR1147	MW1054	SAHV_1163	SA1016	USA300HOU_1110
	Exfoliative toxin type B	etb	-	-	-	-	-	-	-	-	-	-	-	-		-	-	-
	Exfoliative toxin type C	etc	-	-	-	-	-	-	-	-	-	-	-	-		-	-	-
	Exfoliative toxin type D	etd	-	-	-	-	-	-	-	-	-	-	-	-		-	-	-
	Exotoxin	set10	6666666.448292.peg.1045	6666666.447046.peg.1232	6666666.448293.peg.414	6666666.447063.peg.1210	6666666.447067.peg.452	6666666.447988.peg.927	6666666.447040.peg.587	6666666.448296.peg.246	6666666.447058.peg.2443	6666666.448295.peg.476	SaurJH1_0461	-	-	SAHV_0423	SA0386	-
		set11	6666666.448292.peg.1047	6666666.447046.peg.1234	6666666.448293.peg.416	6666666.447063.peg.1211	6666666.447067.peg.453	6666666.447988.peg.928	6666666.447040.peg.588	6666666.448296.peg.244	6666666.447058.peg.2442	6666666.448295.peg.477	SaurJH1_0462	-	-	SAHV_0424	SA0387	-
		set12	6666666.448292.peg.1048	6666666.447046.peg.1235	6666666.448293.peg.417	6666666.447063.peg.1212	6666666.447067.peg.454	6666666.447988.peg.929	6666666.447040.peg.589	6666666.448296.peg.243	-	-	SaurJH1_0463	-	-	SAHV_0425	SA0388	-
		set13	6666666.448292.peg.1049	6666666.447046.peg.1236	6666666.448293.peg.418	6666666.447063.peg.1213	6666666.447067.peg.455	6666666.447988.peg.930	6666666.447040.peg.590	6666666.448296.peg.242	6666666.447058.peg.2441	6666666.448295.peg.478	SaurJH1_0464	-	-	SAHV_0426	SA0389	-
		set14	6666666.448292.peg.1050	6666666.447046.peg.1237	6666666.448293.peg.419	6666666.447063.peg.1214	6666666.447067.peg.456	6666666.447988.peg.931	6666666.447040.peg.591	6666666.448296.peg.241	6666666.447058.peg.2440	6666666.448295.peg.479	SaurJH1_0465	-	-	SAHV_0427	SA0390	-
		set15	6666666.448292.peg.1053	6666666.447046.peg.1240	6666666.448293.peg.422	6666666.447063.peg.1217	6666666.447067.peg.459	6666666.447988.peg.934	6666666.447040.peg.594	-	6666666.447058.peg.2437	6666666.448295.peg.482	SaurJH1_0468	-	-	SAHV_0431	SA0393	-
		set16	-	-	-	-	-	-	-	-	-	-	-	-	MW0382	-	-	-
		set17	-	-	-	-	-	-	-	-	-	-	-	-	MW0383	-	-	-
		set18	-	-	-	-	-	-	-	-	-	-	-	-	MW0384	-	-	-
		set19	-	-	-	-	-	-	-	-	-	-	-	-	MW0385	-	-	-
		set1	-	-	-	-	-	-	-	-	-	-	-	SAR0428	-	-	-	-
		set20	-	-	-	-	-	-	-	-	-	-	-	-	MW0386	-	-	-
		set21	6666666.448292.peg.1046	6666666.447046.peg.1233	6666666.448293.peg.415	-	-	-	-	-	-	-	-	-	MW0387	-	-	-
		set22	-	-	-	-	-	-	-	-	-	-	-	-	MW0388	-	-	-
		set23	-	-	-	-	-	-	-	-	-	-	-	-	MW0389	-	-	-
		set24	-	-	-	-	-	-	-	-	-	-	-	-	MW0390	-	-	-
		set25	-	-	-	-	-	-	-	-	-	-	-	-	MW0391	-	-	-
		set26	-	-	-	-	-	-	-	6666666.448296.peg.238	-	-	-	-	MW0394	-	-	-
		set2	-	-	-	-	-	-	-	-	6666666.447058.peg.2445; 6666666.447058.peg.2446	6666666.448295.peg.474; 6666666.448295.peg.475	-	SAR0425	-	-	-	-
		set30	-	-	-	-	-	-	-	-	-	-	-	-	-	-	-	USA300HOU_0422
		set31	-	-	-	-	-	-	-	-	-	-	-	-	-	-	-	USA300HOU_0423
		set32	-	-	-	-	-	-	-	-	-	-	-	-	-	-	-	USA300HOU_0424
		set33	-	-	-	-	-	-	-	-	-	-	-	-	-	-	-	USA300HOU_0426
		set34	-	-	-	-	-	-	-	-	-	-	-	-	-	-	-	USA300HOU_0427
		set35	-	-	-	-	-	-	-	6666666.448296.peg.245	-	-	-	-	-	-	-	USA300HOU_0428
		set36	-	-	-	-	-	-	-	-	-	-	-	-	-	-	-	USA300HOU_0429
		set37	-	-	-	-	-	-	-	-	-	-	-	-	-	-	-	USA300HOU_0430
		set38	-	-	-	-	-	-	-	-	-	-	-	-	-	-	-	USA300HOU_0431
		set39	-	-	-	-	-	-	-	-	-	-	-	-	-	-	-	USA300HOU_0432
		set3	-	-	-	-	-	-	-	-	-	-	-	SAR0427	-	-	-	-
		set40	-	-	-	-	-	-	-	-	-	-	-	-	-	-	-	USA300HOU_0435
		set4	-	-	-	-	-	-	-	-	-	-	-	SAR0431	-	-	-	-
		set5	-	-	-	-	-	-	-	-	-	-	-	SAR0429	-	-	-	-
		set6	6666666.448292.peg.1040	6666666.447046.peg.1227	6666666.448293.peg.409	6666666.447063.peg.1206	6666666.447067.peg.448	6666666.447988.peg.923	6666666.447040.peg.583	6666666.448296.peg.251	6666666.447058.peg.2448	6666666.448295.peg.472	SaurJH1_0457	-	-	SAHV_0419	SA0382	-
		set7	6666666.448292.peg.1041	6666666.447046.peg.1228	6666666.448293.peg.410	6666666.447063.peg.1207	6666666.447067.peg.449	6666666.447988.peg.924	6666666.447040.peg.584	6666666.448296.peg.250	6666666.447058.peg.2447	6666666.448295.peg.473	SaurJH1_0458	-	-	SAHV_0420	SA0383	-
		set8	6666666.448292.peg.1042	6666666.447046.peg.1229	6666666.448293.peg.411	6666666.447063.peg.1208	6666666.447067.peg.450	6666666.447988.peg.925	6666666.447040.peg.585	6666666.448296.peg.249	-	-	SaurJH1_0459	-	-	SAHV_0421	SA0384	-
		set9	6666666.448292.peg.1043	6666666.447046.peg.1230	6666666.448293.peg.412	6666666.447063.peg.1209	6666666.447067.peg.451	6666666.447988.peg.926	6666666.447040.peg.586	6666666.448296.peg.247	-	-	SaurJH1_0460	-	-	SAHV_0422	SA0385	-
	Gamma hemolysin	hlgA	6666666.448292.peg.350	6666666.447046.peg.579	6666666.448293.peg.2335	6666666.447063.peg.492	6666666.447067.peg.2374	6666666.447988.peg.260	6666666.447040.peg.2575	6666666.448296.peg.929	6666666.447058.peg.475	6666666.448295.peg.2383	SaurJH1_2493	SAR2509	MW2342	SAHV_2403	SA2207	USA300HOU_2402
		hlgB	6666666.448292.peg.352	6666666.447046.peg.581	6666666.448293.peg.2337	6666666.447063.peg.494	6666666.447067.peg.2376	6666666.447988.peg.262	6666666.447040.peg.2577	6666666.448296.peg.927	6666666.447058.peg.472	6666666.448295.peg.2386	SaurJH1_2495	SAR2511	MW2344	SAHV_2405	SA2209	USA300HOU_2405
		hlgC	6666666.448292.peg.351	6666666.447046.peg.580	6666666.448293.peg.2336	6666666.447063.peg.493	6666666.447067.peg.2375	6666666.447988.peg.261	6666666.447040.peg.2576	6666666.448296.peg.928	6666666.447058.peg.473	6666666.448295.peg.2385	SaurJH1_2494	SAR2510	MW2343	SAHV_2404	SA2208	USA300HOU_2404
	Leukocidin M	lukF-like	-	-	-	-	-	-	-	-	-	-	-	-	-	-	-	-
		lukM	-	-	-	-	-	-	-	-	-	-	-	-	-	-	-	-
	Leukotoxin D	lukD	6666666.448292.peg.2404	6666666.447046.peg.6	6666666.448293.peg.1813	6666666.447063.peg.2597	6666666.447067.peg.1771	6666666.447988.peg.2316	6666666.447040.peg.1974	-	-	-	SaurJH1_1904	SAS1748	MW1767	SAHV_1804	SA1637	USA300HOU_1817
	Leukotoxin E	lukE	6666666.448292.peg.2405	6666666.447046.peg.7	6666666.448293.peg.1814	6666666.447063.peg.2598	6666666.447067.peg.1772	6666666.447988.peg.2317	6666666.447040.peg.1975	-	-	-	SaurJH1_1905	SAS1749	MW1768	SAHV_1805	SA1638	USA300HOU_1818
	Panton-Valentine leukocidin	lukF-PV	-	-	-	-	-	-	-	-	-	-	-	-	MW1378	-	-	USA300HOU_1430
		lukS-PV	-	-	-	-	-	-	-	-	-	-	-	-	MW1379	-	-	USA300HOU_1431
	Toxic shock syndrome toxin	tsst	-	-	-	6666666.447063.peg.1171	6666666.447067.peg.412	-	-	-	-	-	-	-	-	SAHV_1997	SA1819	-
	Table saved from VFDB (http://www.mgc.ac.cn/VFs/) [Tue Jun 18 13:23:01 2019]

## Sheet: Table S7
Table S7 : Pangenome analysis of plasmid sequences (<5kb) using percentage identity cutoff 90%, alignment length cutoff = 100, e value cutoff =0.0000000001.
Pangenome analysis was performed in Gview server using RAST annotated plasmid sequences.
File	Start	End	Product	Hit File	Hit Start	Hit End	Hit Product	Percent Identity
pSALNB2.8.gbk	2	928	Replication protein	pSALNT2.2.gbk	1929	2231	Replication protein	92.49
pSALNB2.8.gbk	2	928	Replication protein	pSALNB2.8.gbk	2574	2777	Replication protein	100
pSALNB2.8.gbk	2	928	Replication protein	pSALNB2.8.gbk	2	928	Replication protein	100
pSALNB2.8.gbk	2	928	Replication protein	pSALNBL2.8.gbk	926	1930	Replication protein	100
pSALNB2.8.gbk	1252	1575	small multidrug resistance family (SMR) protein	pSALNBL2.8.gbk	279	602	small multidrug resistance family (SMR) protein	100
pSALNB2.8.gbk	1252	1575	small multidrug resistance family (SMR) protein	pSALNB2.8.gbk	1252	1575	small multidrug resistance family (SMR) protein	100
pSALNB2.8.gbk	2574	2777	Replication protein	pSALNB2.8.gbk	2	928	Replication protein	100
pSALNB2.8.gbk	2574	2777	Replication protein	pSALNT2.2.gbk	1	828	Replication protein	96.15
pSALNB2.8.gbk	2574	2777	Replication protein	pSALNB2.8.gbk	2574	2777	Replication protein	100
pSALNB2.8.gbk	2574	2777	Replication protein	pSALNBL2.8.gbk	926	1930	Replication protein	100
pSALNCL1.4.gbk	569	1435	hypothetical protein	pSALNC1.4-1.gbk	568	1386	hypothetical protein	99.24
pSALNCL1.4.gbk	569	1435	hypothetical protein	pSALNCG1.5.gbk	1	414	hypothetical protein	100
pSALNCL1.4.gbk	569	1435	hypothetical protein	pSALNCL1.4.gbk	569	1435	hypothetical protein	100
pSALNCL1.4.gbk	569	1435	hypothetical protein	pSALNCG1.5.gbk	953	1561	hypothetical protein	98.97
pSALNCL1.4.gbk	569	1435	hypothetical protein	pSALNC1.4-2.gbk	245	1141	hypothetical protein	99.31
pSALNBL2.8.gbk	1994	2149	hypothetical protein	pSALNBL2.8.gbk	1994	2149	hypothetical protein	100
pSALNT2.2.gbk	940	1080	hypothetical protein	pSALNT2.2.gbk	940	1080	hypothetical protein	100
pSALNT2.2.gbk	1195	1347	hypothetical protein	pSALNT2.2.gbk	1195	1347	hypothetical protein	100
pSALNT2.2.gbk	1541	1696	hypothetical protein	pSALNT2.2.gbk	1541	1696	hypothetical protein	100
pSALNT2.2.gbk	1735	1911	hypothetical protein	pSALNT2.2.gbk	1735	1911	hypothetical protein	100
pSALNC1.6.gbk	2	466	hypothetical protein	pSALNC1.6.gbk	2	466	hypothetical protein	100
pSALNC1.6.gbk	2	466	hypothetical protein	pSALNC1.6.gbk	1012	1686	hypothetical protein	100
pSALNC1.6.gbk	1012	1686	hypothetical protein	pSALNC1.6.gbk	1012	1686	hypothetical protein	100
pSALNC1.6.gbk	1012	1686	hypothetical protein	pSALNC1.6.gbk	2	466	hypothetical protein	100
pSALNC2.8.gbk	138	269	hypothetical protein	pSALNC2.8.gbk	138	269	hypothetical protein	100
pSALNC2.8.gbk	272	439	hypothetical protein	pSALNC2.8.gbk	272	439	hypothetical protein	100
pSALNC2.8.gbk	556	690	Mobile element protein	pSALNC2.8.gbk	556	690	Mobile element protein	100
pSALNC2.8.gbk	793	1110	FIG01108472: hypothetical protein	pSALNC2.8.gbk	793	1110	FIG01108472: hypothetical protein	100
pSALNC2.8.gbk	1131	2330	Staphopain A precursor (EC 3.4.22.48)	pSALNC2.8.gbk	1131	2330	Staphopain A precursor (EC 3.4.22.48)	100
pSALNP2.8.gbk	283	408	hypothetical protein	pSALNP2.8.gbk	283	408	hypothetical protein	100
pSALNP2.8.gbk	527	649	hypothetical protein	pSALNP2.8.gbk	527	649	hypothetical protein	100
pSALNP2.8.gbk	731	1306	Replication protein	pSALNP2.8.gbk	731	1306	Replication protein	100
pSALNP2.8.gbk	1540	2778	hypothetical protein	pSALNP2.8.gbk	1540	2778	hypothetical protein	100

## Sheet: Tabls S8
Table S8: Pangenome analysis of plasmid sequences (>5kb) using percentage identity cutoff 90%, alignment length cutoff = 100, e value cutoff =0.0000000001.
Pangenome analysis was performed in Gview server using RAST annotated plasmid sequences.
File	Start	End	Product	Hit File	Hit Start	Hit End	Hit Product	Percent Identity
pSALNT106.gbk	405	767	Hypothetical SAV0792 homolog in superantigen-encoding pathogenicity islands SaPI	pSALNT106.gbk	405	767	Hypothetical SAV0792 homolog in superantigen-encoding pathogenicity islands SaPI	100
pSALNT106.gbk	1149	1271	Putative primase, superantigen-encoding pathogenicity islands SaPI	pSALNT106.gbk	1149	1271	Putative primase, superantigen-encoding pathogenicity islands SaPI	100
pSALNT106.gbk	75	266	Phage protein	pSALNT106.gbk	75	266	Phage protein	100
pSALNT106.gbk	427	756	Phage repressor protein	pSALNT106.gbk	427	756	Phage repressor protein	100
pSALNT106.gbk	760	1137	hypothetical protein	pSALNT106.gbk	760	1137	hypothetical protein	100
pSALNT106.gbk	2	211	Dimeric dUTPase (EC 3.6.1.23)	pSALNT106.gbk	2	211	Dimeric dUTPase (EC 3.6.1.23)	100
pSALNT106.gbk	2	211	Dimeric dUTPase (EC 3.6.1.23)	pSALNT106.gbk	1	183	Dimeric dUTPase (EC 3.6.1.23)	99.45
pSALNT106.gbk	2	211	Dimeric dUTPase (EC 3.6.1.23)	pSALNBL116.gbk	0	0		90
pSALNT106.gbk	2	211	Dimeric dUTPase (EC 3.6.1.23)	pSALNBL116.gbk	0	0		97.04
pSALNT106.gbk	2	211	Dimeric dUTPase (EC 3.6.1.23)	pSALNB86.gbk	0	0		90
pSALNT106.gbk	214	363	Transcriptional activator rinB, phage associated	pSALNT106.gbk	214	363	Transcriptional activator rinB, phage associated	100
pSALNT106.gbk	214	363	Transcriptional activator rinB, phage associated	pSALNT20.gbk	684	857	Transcriptional activator rinB, phage associated	95.8
pSALNT106.gbk	214	363	Transcriptional activator rinB, phage associated	pSALNBL116.gbk	0	0		97.48
pSALNT106.gbk	214	363	Transcriptional activator rinB, phage associated	pSALNB86.gbk	0	0		95.08
pSALNT106.gbk	214	363	Transcriptional activator rinB, phage associated	pSALNB22.gbk	483	656	Transcriptional activator rinB, phage associated	97.48
pSALNT106.gbk	214	363	Transcriptional activator rinB, phage associated	pSALNBL116.gbk	0	0		97.58
pSALNT106.gbk	214	363	Transcriptional activator rinB, phage associated	pSALNB86.gbk	0	0		97.58
pSALNT106.gbk	363	563	Phage protein	pSALNT106.gbk	363	563	Phage protein	100
pSALNT106.gbk	363	563	Phage protein	pSALNT106.gbk	374	574	Phage protein	93.03
pSALNT106.gbk	586	1074	Phage protein	pSALNT106.gbk	586	1074	Phage protein	100
pSALNT106.gbk	1189	1641	hypothetical protein within prophage	pSALNT106.gbk	1189	1641	hypothetical protein within prophage	100
pSALNT106.gbk	1648	2001	Bacteriophage	pSALNT106.gbk	1648	2001	Bacteriophage	100
pSALNT106.gbk	2129	2599	Phage terminase, small subunit	pSALNT106.gbk	2129	2599	Phage terminase, small subunit	100
pSALNT106.gbk	2599	4293	Phage terminase, large subunit	pSALNT106.gbk	2599	4293	Phage terminase, large subunit	100
pSALNT106.gbk	4307	4507	hypothetical protein within prophage phiN315	pSALNT106.gbk	4307	4507	hypothetical protein within prophage phiN315	100
pSALNT106.gbk	4513	5763	Phage portal protein	pSALNT106.gbk	4513	5763	Phage portal protein	100
pSALNT106.gbk	5756	6340	Phage maturation protease	pSALNT106.gbk	5756	6340	Phage maturation protease	100
pSALNT106.gbk	6428	7675	Phage capsid protein	pSALNT106.gbk	6428	7675	Phage capsid protein	100
pSALNT106.gbk	7711	7869	Bacteriophage	pSALNT106.gbk	7711	7869	Bacteriophage	100
pSALNT106.gbk	7878	8210	Phage DNA packaging	pSALNT106.gbk	7878	8210	Phage DNA packaging	100
pSALNT106.gbk	8197	8532	Bacteriophage	pSALNT106.gbk	8197	8532	Bacteriophage	100
pSALNT106.gbk	8532	8909	Phage protein	pSALNT106.gbk	8532	8909	Phage protein	100
pSALNT106.gbk	8906	9286	Bacteriophage	pSALNT106.gbk	8906	9286	Bacteriophage	100
pSALNT106.gbk	9287	10240	Phage major tail protein	pSALNT106.gbk	9287	10240	Phage major tail protein	100
pSALNT106.gbk	10305	10751	Bacteriophage	pSALNT106.gbk	10305	10751	Bacteriophage	100
pSALNT106.gbk	10811	10933	Phage protein	pSALNT106.gbk	10811	10933	Phage protein	100
pSALNT106.gbk	10989	15638	Phage tail length tape-measure protein	pSALNT106.gbk	10989	15638	Phage tail length tape-measure protein	100
pSALNT106.gbk	15638	17128	Phage protein	pSALNT106.gbk	15638	17128	Phage protein	100
pSALNT106.gbk	17144	20929	Structural protein, phage associated	pSALNT106.gbk	17144	20929	Structural protein, phage associated	100
pSALNT106.gbk	20919	21071	Phage protein	pSALNT106.gbk	20919	21071	Phage protein	100
pSALNT106.gbk	21118	21405	Phage protein	pSALNT106.gbk	21118	21405	Phage protein	100
pSALNT106.gbk	21463	21759	Hypothetical protein, SLT orf99 homolog [SA bacteriophages 11, Mu50B]	pSALNT106.gbk	21463	21759	Hypothetical protein, SLT orf99 homolog [SA bacteriophages 11, Mu50B]	100
pSALNT106.gbk	21463	21759	Hypothetical protein, SLT orf99 homolog [SA bacteriophages 11, Mu50B]	pSALNT20.gbk	20753	20893	Hypothetical protein, SLT orf99 homolog [SA bacteriophages 11, Mu50B]	93.33
pSALNT106.gbk	21895	22332	Phage holin	pSALNT106.gbk	3633	4070	Phage holin	90.41
pSALNT106.gbk	21895	22332	Phage holin	pSALNBL116.gbk	0	0		91.55
pSALNT106.gbk	21895	22332	Phage holin	pSALNT106.gbk	21895	22332	Phage holin	100
pSALNT106.gbk	21895	22332	Phage holin	pSALNB22.gbk	20224	20661	Phage holin	91.55
pSALNT106.gbk	22313	23758	Phage lysin, N-acetylmuramoyl-L-alanine amidase (EC 3.5.1.28)	pSALNBL116.gbk	0	0		90.39
pSALNT106.gbk	22313	23758	Phage lysin, N-acetylmuramoyl-L-alanine amidase (EC 3.5.1.28)	pSALNT106.gbk	22313	23758	Phage lysin, N-acetylmuramoyl-L-alanine amidase (EC 3.5.1.28)	100
pSALNT106.gbk	22313	23758	Phage lysin, N-acetylmuramoyl-L-alanine amidase (EC 3.5.1.28)	pSALNB22.gbk	20642	22087	Phage lysin, N-acetylmuramoyl-L-alanine amidase (EC 3.5.1.28)	90.39
pSALNT106.gbk	161	478	Phage protein	pSALNT106.gbk	161	478	Phage protein	100
pSALNT106.gbk	483	743	Phage protein	pSALNT106.gbk	483	743	Phage protein	100
pSALNT106.gbk	756	1292	hypothetical protein	pSALNT106.gbk	756	1292	hypothetical protein	100
pSALNT106.gbk	1293	1916	hypothetical protein	pSALNT106.gbk	1293	1916	hypothetical protein	100
pSALNT106.gbk	1293	1916	hypothetical protein	pSALNB86.gbk	0	0		96.15
pSALNT106.gbk	1916	2341	Single-stranded DNA-binding protein	pSALNT106.gbk	9340	9765	Single-stranded DNA-binding protein	97.18
pSALNT106.gbk	1916	2341	Single-stranded DNA-binding protein	pSALNT106.gbk	1916	2341	Single-stranded DNA-binding protein	100
pSALNT106.gbk	1916	2341	Single-stranded DNA-binding protein	pSALNB86.gbk	0	0		93.9
pSALNT106.gbk	1	243	Phage protein	pSALNT106.gbk	408	584	Phage protein	97.62
pSALNT106.gbk	1	243	Phage protein	pSALNT106.gbk	1	243	Phage protein	100
pSALNT106.gbk	1	243	Phage protein	pSALNB86.gbk	0	0		94.65
pSALNT106.gbk	1	243	Phage protein	pSALNT106.gbk	1	216	Phage protein	94.15
pSALNT106.gbk	236	520	hypothetical protein within a prophage	pSALNT106.gbk	2	145	hypothetical protein within a prophage	95.83
pSALNT106.gbk	236	520	hypothetical protein within a prophage	pSALNT106.gbk	236	520	hypothetical protein within a prophage	100
pSALNT106.gbk	517	630	hypothetical protein within a prophage	pSALNT106.gbk	517	630	hypothetical protein within a prophage	100
pSALNT106.gbk	517	630	hypothetical protein within a prophage	pSALNT106.gbk	442	636	hypothetical protein within a prophage	100
pSALNT106.gbk	152	436	hypothetical protein transposon-related	pSALNT106.gbk	152	436	hypothetical protein transposon-related	100
pSALNT106.gbk	593	895	conserved hypothetical protein, transposon- related protein	pSALNT106.gbk	593	895	conserved hypothetical protein, transposon- related protein	100
pSALNT106.gbk	934	1269	hypothetical protein	pSALNT106.gbk	934	1269	hypothetical protein	100
pSALNT106.gbk	1273	1575	hypothetical protein	pSALNT106.gbk	1273	1575	hypothetical protein	100
pSALNT106.gbk	1755	2843	hypothetical protein	pSALNT106.gbk	1755	2843	hypothetical protein	100
pSALNT106.gbk	2934	3977	hypothetical protein transposon-related	pSALNT106.gbk	2934	3977	hypothetical protein transposon-related	100
pSALNT106.gbk	3982	4242	hypothetical protein	pSALNT106.gbk	3982	4242	hypothetical protein	100
pSALNT106.gbk	4248	4637	hypothetical protein transposon-related	pSALNT106.gbk	4248	4637	hypothetical protein transposon-related	100
pSALNT106.gbk	4672	7167	hypothetical protein	pSALNT106.gbk	4672	7167	hypothetical protein	100
pSALNT106.gbk	7358	7792	hypothetical protein	pSALNT106.gbk	7358	7792	hypothetical protein	100
pSALNT106.gbk	30	239	Phage protein	pSALNT106.gbk	30	239	Phage protein	100
pSALNT106.gbk	252	965	Phage antirepressor protein	pSALNT106.gbk	252	965	Phage antirepressor protein	100
pSALNT106.gbk	1022	1231	hypothetical protein	pSALNT106.gbk	1022	1231	hypothetical protein	100
pSALNT106.gbk	1224	1364	Phage protein	pSALNT106.gbk	1224	1364	Phage protein	100
pSALNT106.gbk	1395	1592	Phage protein	pSALNT106.gbk	1395	1592	Phage protein	100
pSALNT106.gbk	1608	2360	Phage antirepressor protein	pSALNT106.gbk	5680	6432	Phage antirepressor protein	96.76
pSALNT106.gbk	1608	2360	Phage antirepressor protein	pSALNT106.gbk	1608	2360	Phage antirepressor protein	100
pSALNT106.gbk	2362	2547	Phage protein	pSALNT106.gbk	2362	2547	Phage protein	100
pSALNT106.gbk	2362	2547	Phage protein	pSALNT106.gbk	5493	5678	Phage protein	99.46
pSALNT106.gbk	2992	3474	ORF029	pSALNT106.gbk	2992	3474	ORF029	100
pSALNT106.gbk	3575	3754	ORF100	pSALNT106.gbk	3575	3754	ORF100	100
pSALNT106.gbk	1	165	Phage protein	pSALNT106.gbk	1	165	Phage protein	100
pSALNT106.gbk	1	135	Phage protein	pSALNBL116.gbk	0	0		94.07
pSALNT106.gbk	1	135	Phage protein	pSALNT106.gbk	1	135	Phage protein	100
pSALNT106.gbk	1	135	Phage protein	pSALNB22.gbk	84	290	Phage protein	94.07
pSALNT106.gbk	132	374	hypothetical protein	pSALNT106.gbk	132	374	hypothetical protein	100
pSALNT106.gbk	374	574	Phage protein	pSALNT106.gbk	363	563	Phage protein	93.03
pSALNT106.gbk	374	574	Phage protein	pSALNT106.gbk	374	574	Phage protein	100
pSALNT106.gbk	602	982	Phage protein	pSALNT106.gbk	602	982	Phage protein	100
pSALNT106.gbk	1	114	Secreted von Willebrand factor-binding protein VWbp. truncated	pSALNT106.gbk	1	114	Secreted von Willebrand factor-binding protein VWbp. truncated	100
pSALNT106.gbk	1	183	Dimeric dUTPase (EC 3.6.1.23)	pSALNT106.gbk	1	183	Dimeric dUTPase (EC 3.6.1.23)	100
pSALNT106.gbk	1	183	Dimeric dUTPase (EC 3.6.1.23)	pSALNT106.gbk	2	211	Dimeric dUTPase (EC 3.6.1.23)	99.45
pSALNT106.gbk	1	183	Dimeric dUTPase (EC 3.6.1.23)	pSALNBL116.gbk	0	0		96.43
pSALNT106.gbk	176	418	hypothetical protein	pSALNT106.gbk	176	418	hypothetical protein	100
pSALNT106.gbk	408	584	Phage protein	pSALNT106.gbk	1	216	Phage protein	94.15
pSALNT106.gbk	408	584	Phage protein	pSALNB86.gbk	0	0		95.83
pSALNT106.gbk	408	584	Phage protein	pSALNT106.gbk	1	243	Phage protein	97.62
pSALNT106.gbk	408	584	Phage protein	pSALNT106.gbk	408	584	Phage protein	100
pSALNT106.gbk	289	1338	Integrase	pSALNT106.gbk	289	1338	Integrase	100
pSALNT106.gbk	1399	3060	DNA adenine methylase (EC 2.1.1.72)	pSALNT106.gbk	1399	3060	DNA adenine methylase (EC 2.1.1.72)	100
pSALNT106.gbk	3149	3334	FIG01108867: hypothetical protein	pSALNT106.gbk	3149	3334	FIG01108867: hypothetical protein	100
pSALNT106.gbk	3331	3477	FIG01108681: hypothetical protein	pSALNT106.gbk	3331	3477	FIG01108681: hypothetical protein	100
pSALNT106.gbk	3489	4202	CI-like repressor, phage associated	pSALNT106.gbk	3489	4202	CI-like repressor, phage associated	100
pSALNT106.gbk	4335	4604	DNA-binding protein, phage associated	pSALNT106.gbk	4335	4604	DNA-binding protein, phage associated	100
pSALNT106.gbk	4620	4781	hypothetical protein	pSALNT106.gbk	4620	4781	hypothetical protein	100
pSALNT106.gbk	4786	5049	hypothetical protein	pSALNT106.gbk	4786	5049	hypothetical protein	100
pSALNT106.gbk	5169	5300	hypothetical protein	pSALNT106.gbk	5169	5300	hypothetical protein	100
pSALNT106.gbk	5169	5300	hypothetical protein	pSALNT106.gbk	6484	6660	hypothetical protein	91.53
pSALNT106.gbk	5493	5678	Phage protein	pSALNT106.gbk	2362	2547	Phage protein	99.46
pSALNT106.gbk	5493	5678	Phage protein	pSALNT106.gbk	5493	5678	Phage protein	100
pSALNT106.gbk	5680	6432	Phage antirepressor protein	pSALNT106.gbk	1608	2360	Phage antirepressor protein	96.76
pSALNT106.gbk	5680	6432	Phage antirepressor protein	pSALNT106.gbk	5680	6432	Phage antirepressor protein	100
pSALNT106.gbk	6484	6660	hypothetical protein	pSALNT106.gbk	6484	6660	hypothetical protein	100
pSALNT106.gbk	6484	6660	hypothetical protein	pSALNT106.gbk	5169	5300	hypothetical protein	91.53
pSALNT106.gbk	6811	7101	phage protein	pSALNT106.gbk	6811	7101	phage protein	100
pSALNT106.gbk	7113	7283	hypothetical protein	pSALNT106.gbk	7113	7283	hypothetical protein	100
pSALNT106.gbk	7354	7575	Hypothetical protein, PV83 orf12 homolog [SA bacteriophages 11, Mu50B]	pSALNT106.gbk	7354	7575	Hypothetical protein, PV83 orf12 homolog [SA bacteriophages 11, Mu50B]	100
pSALNT106.gbk	7726	7986	Phage protein	pSALNT106.gbk	7726	7986	Phage protein	100
pSALNT106.gbk	7994	8230	FIG01109349: hypothetical protein	pSALNT106.gbk	7994	8230	FIG01109349: hypothetical protein	100
pSALNT106.gbk	7994	8230	FIG01109349: hypothetical protein	pSALNT106.gbk	7149	7385	FIG01109349: hypothetical protein	90.24
pSALNT106.gbk	8223	8702	hypothetical protein	pSALNT106.gbk	8223	8702	hypothetical protein	100
pSALNT106.gbk	8223	8702	hypothetical protein	pSALNBL116.gbk	0	0		96.67
pSALNT106.gbk	8702	9340	putative recombination protein / Single-stranded DNA-binding protein	pSALNT106.gbk	8702	9340	putative recombination protein / Single-stranded DNA-binding protein	100
pSALNT106.gbk	9340	9765	Single-stranded DNA-binding protein	pSALNB86.gbk	0	0		93.43
pSALNT106.gbk	9340	9765	Single-stranded DNA-binding protein	pSALNT106.gbk	1916	2341	Single-stranded DNA-binding protein	97.18
pSALNT106.gbk	9340	9765	Single-stranded DNA-binding protein	pSALNT106.gbk	9340	9765	Single-stranded DNA-binding protein	100
pSALNT106.gbk	2	466	Dimeric dUTPase (EC 3.6.1.23)	pSALNT106.gbk	2	553	Dimeric dUTPase (EC 3.6.1.23)	96.77
pSALNT106.gbk	2	466	Dimeric dUTPase (EC 3.6.1.23)	pSALNT106.gbk	845	1378	Dimeric dUTPase (EC 3.6.1.23)	98.41
pSALNT106.gbk	2	466	Dimeric dUTPase (EC 3.6.1.23)	pSALNT106.gbk	2	466	Dimeric dUTPase (EC 3.6.1.23)	100
pSALNT106.gbk	218	331	hypothetical protein	pSALNT106.gbk	218	331	hypothetical protein	100
pSALNT106.gbk	462	1142	CAAX amino terminal protease family protein	pSALNT106.gbk	462	1142	CAAX amino terminal protease family protein	100
pSALNT106.gbk	2	445	Phage protein	pSALNT106.gbk	2	445	Phage protein	100
pSALNT106.gbk	2	445	Phage protein	pSALNBL116.gbk	0	0		94.64
pSALNT106.gbk	442	636	hypothetical protein within a prophage	pSALNT106.gbk	517	630	hypothetical protein within a prophage	100
pSALNT106.gbk	442	636	hypothetical protein within a prophage	pSALNT106.gbk	576	770	Phage protein	91.28
pSALNT106.gbk	442	636	hypothetical protein within a prophage	pSALNT106.gbk	442	636	hypothetical protein within a prophage	100
pSALNT106.gbk	2	607	Phage terminase, large subunit	pSALNT106.gbk	2	607	Phage terminase, large subunit	100
pSALNT106.gbk	2	607	Phage terminase, large subunit	pSALNBL116.gbk	0	0		96.86
pSALNT106.gbk	1	216	Phage protein	pSALNT106.gbk	1	216	Phage protein	100
pSALNT106.gbk	1	216	Phage protein	pSALNB86.gbk	0	0		95.37
pSALNT106.gbk	1	216	Phage protein	pSALNT106.gbk	408	584	Phage protein	94.15
pSALNT106.gbk	1	216	Phage protein	pSALNT106.gbk	1	243	Phage protein	94.15
pSALNT106.gbk	213	386	Phage protein	pSALNT106.gbk	213	386	Phage protein	100
pSALNT106.gbk	387	539	ORF055	pSALNT106.gbk	387	539	ORF055	100
pSALNT106.gbk	669	830	ORF114	pSALNT106.gbk	669	830	ORF114	100
pSALNT106.gbk	845	1378	Dimeric dUTPase (EC 3.6.1.23)	pSALNT106.gbk	2	466	Dimeric dUTPase (EC 3.6.1.23)	98.41
pSALNT106.gbk	845	1378	Dimeric dUTPase (EC 3.6.1.23)	pSALNT106.gbk	845	1378	Dimeric dUTPase (EC 3.6.1.23)	100
pSALNT106.gbk	845	1378	Dimeric dUTPase (EC 3.6.1.23)	pSALNT20.gbk	2	157	Dimeric dUTPase (EC 3.6.1.23)	95.51
pSALNT106.gbk	845	1378	Dimeric dUTPase (EC 3.6.1.23)	pSALNT106.gbk	2	553	Dimeric dUTPase (EC 3.6.1.23)	96
pSALNT106.gbk	2	553	Dimeric dUTPase (EC 3.6.1.23)	pSALNT20.gbk	2	157	Dimeric dUTPase (EC 3.6.1.23)	92.86
pSALNT106.gbk	2	553	Dimeric dUTPase (EC 3.6.1.23)	pSALNT106.gbk	2	553	Dimeric dUTPase (EC 3.6.1.23)	100
pSALNT106.gbk	2	553	Dimeric dUTPase (EC 3.6.1.23)	pSALNT106.gbk	2	466	Dimeric dUTPase (EC 3.6.1.23)	96.77
pSALNT106.gbk	2	553	Dimeric dUTPase (EC 3.6.1.23)	pSALNT106.gbk	845	1378	Dimeric dUTPase (EC 3.6.1.23)	96
pSALNT106.gbk	147	278	hypothetical protein within a prophage	pSALNB86.gbk	0	0		100
pSALNT106.gbk	147	278	hypothetical protein within a prophage	pSALNB86.gbk	0	0		98.48
pSALNT106.gbk	147	278	hypothetical protein within a prophage	pSALNB86.gbk	0	0		100
pSALNT106.gbk	147	278	hypothetical protein within a prophage	pSALNT106.gbk	147	278	hypothetical protein within a prophage	100
pSALNT106.gbk	733	981	hypothetical protein	pSALNT106.gbk	733	981	hypothetical protein	100
pSALNT106.gbk	1039	2394	FIG01108595: hypothetical protein	pSALNT106.gbk	1039	2394	FIG01108595: hypothetical protein	100
pSALNT106.gbk	2407	2574	hypothetical protein	pSALNT106.gbk	2407	2574	hypothetical protein	100
pSALNT106.gbk	2669	4504	hypothetical protein	pSALNT106.gbk	2669	4504	hypothetical protein	100
pSALNT106.gbk	4494	5531	hypothetical protein	pSALNT106.gbk	4494	5531	hypothetical protein	100
pSALNT106.gbk	5538	6131	hypothetical protein	pSALNT106.gbk	5538	6131	hypothetical protein	100
pSALNT106.gbk	6180	6542	hypothetical protein	pSALNT106.gbk	6180	6542	hypothetical protein	100
pSALNT106.gbk	6654	7160	hypothetical protein	pSALNT106.gbk	6654	7160	hypothetical protein	100
pSALNT106.gbk	7126	7617	Mobile element protein	pSALNT106.gbk	7126	7617	Mobile element protein	100
pSALNT106.gbk	1	435	FIG01108033: hypothetical protein	pSALNT106.gbk	1	435	FIG01108033: hypothetical protein	100
pSALNT106.gbk	1	435	FIG01108033: hypothetical protein	pSALNT106.gbk	1	435	Phage replication initiation protein	95.82
pSALNT106.gbk	445	1218	DNA replication helicase loader DnaC/DnaI	pSALNBL116.gbk	0	0		96.51
pSALNT106.gbk	445	1218	DNA replication helicase loader DnaC/DnaI	pSALNT106.gbk	445	1218	DNA replication helicase loader DnaC/DnaI	100
pSALNT106.gbk	445	1218	DNA replication helicase loader DnaC/DnaI	pSALNT106.gbk	445	1224	DNA replication helicase loader DnaC/DnaI	95.7
pSALNT106.gbk	1212	1370	hypothetical protein	pSALNT106.gbk	1212	1370	hypothetical protein	100
pSALNT106.gbk	1212	1370	hypothetical protein	pSALNBL116.gbk	0	0		94.97
pSALNT106.gbk	1384	1605	Hypothetical protein, phi-ETA orf24 homolog [SA bacteriophages 11, Mu50B]	pSALNB86.gbk	0	0		98.2
pSALNT106.gbk	1384	1605	Hypothetical protein, phi-ETA orf24 homolog [SA bacteriophages 11, Mu50B]	pSALNBL116.gbk	0	0		95.95
pSALNT106.gbk	1384	1605	Hypothetical protein, phi-ETA orf24 homolog [SA bacteriophages 11, Mu50B]	pSALNT106.gbk	1384	1605	Hypothetical protein, phi-ETA orf24 homolog [SA bacteriophages 11, Mu50B]	100
pSALNT106.gbk	1384	1605	Hypothetical protein, phi-ETA orf24 homolog [SA bacteriophages 11, Mu50B]	pSALNBL116.gbk	0	0		96.4
pSALNT106.gbk	1384	1605	Hypothetical protein, phi-ETA orf24 homolog [SA bacteriophages 11, Mu50B]	pSALNT106.gbk	1392	1613	Hypothetical protein, phi-ETA orf24 homolog [SA bacteriophages 11, Mu50B]	96.4
pSALNT106.gbk	1616	2020	Hypothetical protein, PV83 orf22 homolog [SA bacteriophages 11, Mu50B]	pSALNB86.gbk	0	0		97.16
pSALNT106.gbk	1616	2020	Hypothetical protein, PV83 orf22 homolog [SA bacteriophages 11, Mu50B]	pSALNT106.gbk	1616	2020	Hypothetical protein, PV83 orf22 homolog [SA bacteriophages 11, Mu50B]	100
pSALNT106.gbk	1616	2020	Hypothetical protein, PV83 orf22 homolog [SA bacteriophages 11, Mu50B]	pSALNBL116.gbk	0	0		97.16
pSALNT106.gbk	1616	2020	Hypothetical protein, PV83 orf22 homolog [SA bacteriophages 11, Mu50B]	pSALNT106.gbk	2045	2449	Hypothetical protein, PV83 orf22 homolog [SA bacteriophages 11, Mu50B]	97.16
pSALNT106.gbk	1616	2020	Hypothetical protein, PV83 orf22 homolog [SA bacteriophages 11, Mu50B]	pSALNBL116.gbk	0	0		96.53
pSALNT106.gbk	2025	2210	Phage protein	pSALNT106.gbk	2025	2210	Phage protein	100
pSALNT106.gbk	2025	2210	Phage protein	pSALNBL116.gbk	0	0		95.16
pSALNT106.gbk	2211	2516	ORF137	pSALNT106.gbk	2211	2516	ORF137	100
pSALNT106.gbk	201	596	hypothetical protein within a prophage	pSALNT106.gbk	201	596	hypothetical protein within a prophage	100
pSALNT106.gbk	624	1058	hypothetical protein within a prophage	pSALNT106.gbk	75	521	hypothetical protein within a prophage	92.5
pSALNT106.gbk	624	1058	hypothetical protein within a prophage	pSALNT106.gbk	624	1058	hypothetical protein within a prophage	100
pSALNT106.gbk	40	213	Phage protein	pSALNB86.gbk	0	0		93.1
pSALNT106.gbk	40	213	Phage protein	pSALNT106.gbk	40	213	Phage protein	100
pSALNT106.gbk	2	145	hypothetical protein within a prophage	pSALNT106.gbk	236	520	hypothetical protein within a prophage	95.83
pSALNT106.gbk	2	145	hypothetical protein within a prophage	pSALNT106.gbk	2	145	hypothetical protein within a prophage	100
pSALNT106.gbk	142	579	Phage protein	pSALNT106.gbk	142	579	Phage protein	100
pSALNT106.gbk	576	770	Phage protein	pSALNT106.gbk	442	636	hypothetical protein within a prophage	91.28
pSALNT106.gbk	576	770	Phage protein	pSALNT106.gbk	576	770	Phage protein	100
pSALNT106.gbk	914	1120	hypothetical protein	pSALNT106.gbk	914	1120	hypothetical protein	100
pSALNT106.gbk	118	294	hypothetical protein	pSALNT106.gbk	118	294	hypothetical protein	100
pSALNT106.gbk	294	536	hypothetical protein	pSALNT106.gbk	294	536	hypothetical protein	100
pSALNT106.gbk	1141	1320	hypothetical protein	pSALNT106.gbk	1141	1320	hypothetical protein	100
pSALNT106.gbk	1336	1848	Hypothetical SAR0385 homolog in superantigen-encoding pathogenicity islands SaPI	pSALNT106.gbk	1336	1848	Hypothetical SAR0385 homolog in superantigen-encoding pathogenicity islands SaPI	100
pSALNT106.gbk	2119	2247	Pathogenicity island SaPIn1	pSALNT106.gbk	2119	2247	Pathogenicity island SaPIn1	100
pSALNT106.gbk	1	435	Phage replication initiation protein	pSALNT106.gbk	1	435	Phage replication initiation protein	100
pSALNT106.gbk	1	435	Phage replication initiation protein	pSALNT106.gbk	1	435	FIG01108033: hypothetical protein	95.82
pSALNT106.gbk	445	1224	DNA replication helicase loader DnaC/DnaI	pSALNT106.gbk	445	1218	DNA replication helicase loader DnaC/DnaI	95.7
pSALNT106.gbk	445	1224	DNA replication helicase loader DnaC/DnaI	pSALNT106.gbk	445	1224	DNA replication helicase loader DnaC/DnaI	100
pSALNT106.gbk	445	1224	DNA replication helicase loader DnaC/DnaI	pSALNBL116.gbk	0	0		93.91
pSALNT106.gbk	1218	1379	FIG01108591: hypothetical protein	pSALNT106.gbk	1218	1379	FIG01108591: hypothetical protein	100
pSALNT106.gbk	1392	1613	Hypothetical protein, phi-ETA orf24 homolog [SA bacteriophages 11, Mu50B]	pSALNB86.gbk	0	0		96.4
pSALNT106.gbk	1392	1613	Hypothetical protein, phi-ETA orf24 homolog [SA bacteriophages 11, Mu50B]	pSALNT106.gbk	1384	1605	Hypothetical protein, phi-ETA orf24 homolog [SA bacteriophages 11, Mu50B]	96.4
pSALNT106.gbk	1392	1613	Hypothetical protein, phi-ETA orf24 homolog [SA bacteriophages 11, Mu50B]	pSALNBL116.gbk	0	0		94.14
pSALNT106.gbk	1392	1613	Hypothetical protein, phi-ETA orf24 homolog [SA bacteriophages 11, Mu50B]	pSALNT106.gbk	1392	1613	Hypothetical protein, phi-ETA orf24 homolog [SA bacteriophages 11, Mu50B]	100
pSALNT106.gbk	1392	1613	Hypothetical protein, phi-ETA orf24 homolog [SA bacteriophages 11, Mu50B]	pSALNBL116.gbk	0	0		95.5
pSALNT106.gbk	1623	2048	ORF032	pSALNT106.gbk	1623	2048	ORF032	100
pSALNT106.gbk	2045	2449	Hypothetical protein, PV83 orf22 homolog [SA bacteriophages 11, Mu50B]	pSALNBL116.gbk	0	0		96.43
pSALNT106.gbk	2045	2449	Hypothetical protein, PV83 orf22 homolog [SA bacteriophages 11, Mu50B]	pSALNT106.gbk	2045	2449	Hypothetical protein, PV83 orf22 homolog [SA bacteriophages 11, Mu50B]	100
pSALNT106.gbk	2045	2449	Hypothetical protein, PV83 orf22 homolog [SA bacteriophages 11, Mu50B]	pSALNBL116.gbk	0	0		99.75
pSALNT106.gbk	2045	2449	Hypothetical protein, PV83 orf22 homolog [SA bacteriophages 11, Mu50B]	pSALNT106.gbk	1616	2020	Hypothetical protein, PV83 orf22 homolog [SA bacteriophages 11, Mu50B]	97.16
pSALNT106.gbk	2045	2449	Hypothetical protein, PV83 orf22 homolog [SA bacteriophages 11, Mu50B]	pSALNB86.gbk	0	0		97.53
pSALNT106.gbk	2454	2639	Hypothetical protein, PV83 orf23 homolog [SA bacteriophages 11, Mu50B]	pSALNB86.gbk	0	0		95.7
pSALNT106.gbk	2454	2639	Hypothetical protein, PV83 orf23 homolog [SA bacteriophages 11, Mu50B]	pSALNT106.gbk	2454	2639	Hypothetical protein, PV83 orf23 homolog [SA bacteriophages 11, Mu50B]	100
pSALNT106.gbk	2454	2639	Hypothetical protein, PV83 orf23 homolog [SA bacteriophages 11, Mu50B]	pSALNBL116.gbk	0	0		94.48
pSALNT106.gbk	2640	3011	Hypothetical protein, PVL orf50 homolog [SA bacteriophages 11, Mu50B]	pSALNT106.gbk	2640	3011	Hypothetical protein, PVL orf50 homolog [SA bacteriophages 11, Mu50B]	100
pSALNT106.gbk	2640	3011	Hypothetical protein, PVL orf50 homolog [SA bacteriophages 11, Mu50B]	pSALNBL116.gbk	0	0		97.56
pSALNT106.gbk	3011	3268	hypothetical protein within a prophage	pSALNBL116.gbk	0	0		93.12
pSALNT106.gbk	3011	3268	hypothetical protein within a prophage	pSALNB86.gbk	0	0		93.12
pSALNT106.gbk	3011	3268	hypothetical protein within a prophage	pSALNBL116.gbk	0	0		90.84
pSALNT106.gbk	3011	3268	hypothetical protein within a prophage	pSALNT106.gbk	3011	3268	hypothetical protein within a prophage	100
pSALNT106.gbk	3271	3471	Phage protein	pSALNT106.gbk	3271	3471	Phage protein	100
pSALNT106.gbk	3271	3471	Phage protein	pSALNBL116.gbk	0	0		94.03
pSALNT106.gbk	3271	3471	Phage protein	pSALNBL116.gbk	0	0		94.03
pSALNT106.gbk	3271	3471	Phage protein	pSALNB86.gbk	0	0		94.03
pSALNT106.gbk	3271	3471	Phage protein	pSALNBL116.gbk	0	0		94.03
pSALNT106.gbk	3486	3596	Phage protein	pSALNT106.gbk	3486	3596	Phage protein	100
pSALNT106.gbk	1	324	CI-like repressor, phage associated	pSALNT106.gbk	1	324	CI-like repressor, phage associated	100
pSALNT106.gbk	488	736	Putative phage Cro repressor (ACLAME 280)	pSALNT106.gbk	488	736	Putative phage Cro repressor (ACLAME 280)	100
pSALNT106.gbk	749	1192	hypothetical protein within a prophage	pSALNT106.gbk	749	1192	hypothetical protein within a prophage	100
pSALNT106.gbk	749	1192	hypothetical protein within a prophage	pSALNBL116.gbk	0	0		100
pSALNT106.gbk	51	1925	Phage lysin, N-acetylmuramoyl-L-alanine amidase (EC 3.5.1.28)	pSALNT106.gbk	51	1925	Phage lysin, N-acetylmuramoyl-L-alanine amidase (EC 3.5.1.28)	100
pSALNT106.gbk	1938	3170	hypothetical protein	pSALNT106.gbk	1938	3170	hypothetical protein	100
pSALNT106.gbk	3182	3577	Hypothetical protein, phi-ETA orf63 homolog [SA bacteriophages 11, Mu50B]	pSALNT106.gbk	3182	3577	Hypothetical protein, phi-ETA orf63 homolog [SA bacteriophages 11, Mu50B]	100
pSALNT106.gbk	3633	4070	Phage holin	pSALNB22.gbk	20224	20661	Phage holin	90.18
pSALNT106.gbk	3633	4070	Phage holin	pSALNBL116.gbk	0	0		90.18
pSALNT106.gbk	3633	4070	Phage holin	pSALNT106.gbk	3633	4070	Phage holin	100
pSALNT106.gbk	3633	4070	Phage holin	pSALNT106.gbk	21895	22332	Phage holin	90.41
pSALNT106.gbk	4051	5496	Phage lysin, N-acetylmuramoyl-L-alanine amidase (EC 3.5.1.28)	pSALNT106.gbk	4051	5496	Phage lysin, N-acetylmuramoyl-L-alanine amidase (EC 3.5.1.28)	100
pSALNT106.gbk	4051	5496	Phage lysin, N-acetylmuramoyl-L-alanine amidase (EC 3.5.1.28)	pSALNBL116.gbk	0	0		94.74
pSALNT106.gbk	4051	5496	Phage lysin, N-acetylmuramoyl-L-alanine amidase (EC 3.5.1.28)	pSALNB22.gbk	20642	22087	Phage lysin, N-acetylmuramoyl-L-alanine amidase (EC 3.5.1.28)	94.74
pSALNT106.gbk	2	211	Flavin-utilizing monoxygenase	pSALNT106.gbk	2	211	Flavin-utilizing monoxygenase	100
pSALNT106.gbk	2	109	hypothetical protein	pSALNT106.gbk	2	109	hypothetical protein	100
pSALNT106.gbk	110	346	conserved hypothetical protein - phage associated	pSALNT106.gbk	110	346	conserved hypothetical protein - phage associated	100
pSALNT106.gbk	478	864	Phage transcriptional repressor	pSALNT106.gbk	478	864	Phage transcriptional repressor	100
pSALNT106.gbk	532	945	hypothetical protein	pSALNT106.gbk	532	945	hypothetical protein	100
pSALNT106.gbk	924	1124	hypothetical protein	pSALNT106.gbk	924	1124	hypothetical protein	100
pSALNT106.gbk	1121	2977	hypothetical protein	pSALNT106.gbk	1121	2977	hypothetical protein	100
pSALNT106.gbk	2999	4732	hypothetical protein	pSALNT106.gbk	2999	4732	hypothetical protein	100
pSALNT106.gbk	4752	5387	hypothetical protein	pSALNT106.gbk	4752	5387	hypothetical protein	100
pSALNT106.gbk	5410	6168	hypothetical protein	pSALNT106.gbk	5410	6168	hypothetical protein	100
pSALNT106.gbk	6179	6502	Phage protein	pSALNT106.gbk	6179	6502	Phage protein	100
pSALNT106.gbk	6515	7126	Phage protein	pSALNT106.gbk	6515	7126	Phage protein	100
pSALNT106.gbk	7149	7385	FIG01109349: hypothetical protein	pSALNT106.gbk	7994	8230	FIG01109349: hypothetical protein	90.24
pSALNT106.gbk	7149	7385	FIG01109349: hypothetical protein	pSALNT106.gbk	7149	7385	FIG01109349: hypothetical protein	100
pSALNT106.gbk	7393	7653	hypothetical protein	pSALNT106.gbk	7393	7653	hypothetical protein	100
pSALNT106.gbk	419	1372	Ornithine cyclodeaminase (EC 4.3.1.12)	pSALNT106.gbk	419	1372	Ornithine cyclodeaminase (EC 4.3.1.12)	100
pSALNT106.gbk	75	521	hypothetical protein within a prophage	pSALNT106.gbk	624	1058	hypothetical protein within a prophage	92.5
pSALNT106.gbk	75	521	hypothetical protein within a prophage	pSALNT106.gbk	75	521	hypothetical protein within a prophage	100
pSALNT106.gbk	590	1474	hypothetical protein	pSALNT106.gbk	590	1474	hypothetical protein	100
pSALNT106.gbk	1795	2148	Phage protein	pSALNT106.gbk	1795	2148	Phage protein	100
pSALNT106.gbk	2247	2414	hypothetical protein	pSALNT106.gbk	2247	2414	hypothetical protein	100
pSALNT106.gbk	2754	3119	Pathogenicity island SaPIn2	pSALNBL116.gbk	0	0		98.24
pSALNT106.gbk	2754	3119	Pathogenicity island SaPIn2	pSALNBL116.gbk	0	0		98.07
pSALNT106.gbk	2754	3119	Pathogenicity island SaPIn2	pSALNT106.gbk	2754	3119	Pathogenicity island SaPIn2	100
pSALNT106.gbk	3132	3458	Pathogenicity island SaPIn2	pSALNBL116.gbk	0	0		96.02
pSALNT106.gbk	3132	3458	Pathogenicity island SaPIn2	pSALNT106.gbk	3132	3458	Pathogenicity island SaPIn2	100
pSALNT106.gbk	3621	4658	Phage integrase	pSALNT106.gbk	3621	4658	Phage integrase	100
pSALNT106.gbk	3	248	Phage lysin, N-acetylmuramoyl-L-alanine amidase (EC 3.5.1.28)	pSALNBL116.gbk	0	0		90.4
pSALNT106.gbk	3	248	Phage lysin, N-acetylmuramoyl-L-alanine amidase (EC 3.5.1.28)	pSALNT106.gbk	3	248	Phage lysin, N-acetylmuramoyl-L-alanine amidase (EC 3.5.1.28)	100
pSALNT106.gbk	1	354	Phage replication initiation protein	pSALNT106.gbk	1	354	Phage replication initiation protein	100
pSALNT106.gbk	409	1059	hypothetical protein	pSALNT106.gbk	409	1059	hypothetical protein	100
pSALNT106.gbk	1169	1843	Hypothetical protein, PV83 orf19 homolog [SA bacteriophages 11, Mu50B]	pSALNB86.gbk	0	0		95.59
pSALNT106.gbk	1169	1843	Hypothetical protein, PV83 orf19 homolog [SA bacteriophages 11, Mu50B]	pSALNBL116.gbk	0	0		94.22
pSALNT106.gbk	1169	1843	Hypothetical protein, PV83 orf19 homolog [SA bacteriophages 11, Mu50B]	pSALNT106.gbk	1169	1843	Hypothetical protein, PV83 orf19 homolog [SA bacteriophages 11, Mu50B]	100
pSALNT106.gbk	1169	1843	Hypothetical protein, PV83 orf19 homolog [SA bacteriophages 11, Mu50B]	pSALNBL116.gbk	0	0		95.02
pSALNT106.gbk	165	1214	Phage integrase	pSALNT106.gbk	165	1214	Phage integrase	100
pSALNT106.gbk	1276	1635	Phage protein	pSALNT106.gbk	1276	1635	Phage protein	100
pSALNBL75.gbk	128	451	small multidrug resistance family (SMR) protein	pSALNBL75.gbk	75488	75811	small multidrug resistance family (SMR) protein	100
pSALNBL75.gbk	128	451	small multidrug resistance family (SMR) protein	pSALNBL75.gbk	128	451	small multidrug resistance family (SMR) protein	100
pSALNBL75.gbk	775	1842	Replication protein	pSALNBL75.gbk	775	1842	Replication protein	100
pSALNBL75.gbk	775	1842	Replication protein	pSALNBL75.gbk	74160	75164	Replication protein	99.39
pSALNBL75.gbk	2779	3216	hypothetical protein	pSALNBL75.gbk	72700	73137	hypothetical protein	100
pSALNBL75.gbk	2779	3216	hypothetical protein	pSALNBL75.gbk	2779	3216	hypothetical protein	100
pSALNBL75.gbk	3571	4800	hypothetical protein	pSALNBL75.gbk	71116	72345	hypothetical protein	100
pSALNBL75.gbk	3571	4800	hypothetical protein	pSALNBL75.gbk	3571	4800	hypothetical protein	100
pSALNBL75.gbk	4937	5089	hypothetical protein	pSALNBL75.gbk	4937	5089	hypothetical protein	100
pSALNBL75.gbk	4937	5089	hypothetical protein	pSALNBL75.gbk	70827	70979	hypothetical protein	100
pSALNBL75.gbk	5621	6034	hypothetical protein	pSALNBL75.gbk	5621	6034	hypothetical protein	100
pSALNBL75.gbk	5621	6034	hypothetical protein	pSALNBL75.gbk	69882	70295	hypothetical protein	100
pSALNBL75.gbk	6375	6836	CDS_ID OB2103	pSALNBL75.gbk	69080	69541	CDS_ID OB2103	100
pSALNBL75.gbk	6375	6836	CDS_ID OB2103	pSALNBL75.gbk	6375	6836	CDS_ID OB2103	100
pSALNBL75.gbk	6911	7099	hypothetical protein	pSALNBL75.gbk	68817	69005	hypothetical protein	100
pSALNBL75.gbk	6911	7099	hypothetical protein	pSALNBL75.gbk	6911	7099	hypothetical protein	100
pSALNBL75.gbk	7307	7981	Mobile element protein	pSALNP58.gbk	2635	2826	Mobile element protein	99.48
pSALNBL75.gbk	7307	7981	Mobile element protein	pSALNP58.gbk	3877	4065	Mobile element protein	100
pSALNBL75.gbk	7307	7981	Mobile element protein	pSALNBL75.gbk	67935	68609	Mobile element protein	100
pSALNBL75.gbk	7307	7981	Mobile element protein	pSALNP58.gbk	1481	2155	Mobile element protein	96.74
pSALNBL75.gbk	7307	7981	Mobile element protein	pSALNP58.gbk	277	951	Mobile element protein	97.71
pSALNBL75.gbk	7307	7981	Mobile element protein	pSALNP58.gbk	2	193	Mobile element protein	99.48
pSALNBL75.gbk	7307	7981	Mobile element protein	pSALNT16.gbk	3999	4202	Mobile element protein	90.43
pSALNBL75.gbk	7307	7981	Mobile element protein	pSALNP58.gbk	40	612	Mobile element protein	99.3
pSALNBL75.gbk	7307	7981	Mobile element protein	pSALNT46.gbk	41583	42257	Mobile element protein	92.65
pSALNBL75.gbk	7307	7981	Mobile element protein	pSALNCL17.gbk	3695	4369	Mobile element protein	91.12
pSALNBL75.gbk	7307	7981	Mobile element protein	pSALNBL75.gbk	7307	7981	Mobile element protein	100
pSALNBL75.gbk	7307	7981	Mobile element protein	pSALNC14.gbk	9808	10482	Mobile element protein	91.12
pSALNBL75.gbk	7307	7981	Mobile element protein	pSALNCG17.gbk	3761	4435	Mobile element protein	91.12
pSALNBL75.gbk	7307	7981	Mobile element protein	pSALNP58.gbk	2	574	Mobile element protein	99.13
pSALNBL75.gbk	7307	7981	Mobile element protein	pSALNC17.gbk	3695	4369	Mobile element protein	91.12
pSALNBL75.gbk	7307	7981	Mobile element protein	pSALNP58.gbk	14680	14868	Mobile element protein	100
pSALNBL75.gbk	8022	8462	hypothetical protein	pSALNBL75.gbk	8022	8462	hypothetical protein	100
pSALNBL75.gbk	8474	9079	hypothetical protein	pSALNBL75.gbk	8474	9079	hypothetical protein	100
pSALNBL75.gbk	9082	10107	hypothetical protein	pSALNBL75.gbk	9082	10107	hypothetical protein	100
pSALNBL75.gbk	10141	11022	hypothetical protein	pSALNBL75.gbk	10141	11022	hypothetical protein	100
pSALNBL75.gbk	11033	13159	DNA topoisomerase III (EC 5.99.1.2)	pSALNBL75.gbk	11033	13159	DNA topoisomerase III (EC 5.99.1.2)	100
pSALNBL75.gbk	13177	14550	hypothetical protein	pSALNBL75.gbk	13177	14550	hypothetical protein	100
pSALNBL75.gbk	14566	15237	hypothetical protein	pSALNBL75.gbk	14566	15237	hypothetical protein	100
pSALNBL75.gbk	15255	16589	hypothetical protein	pSALNBL75.gbk	15255	16589	hypothetical protein	100
pSALNBL75.gbk	16589	17155	hypothetical protein	pSALNBL75.gbk	16589	17155	hypothetical protein	100
pSALNBL75.gbk	17169	17555	hypothetical protein	pSALNBL75.gbk	17169	17555	hypothetical protein	100
pSALNBL75.gbk	17574	18749	ATPase involved in DNA repair	pSALNBL75.gbk	17574	18749	ATPase involved in DNA repair	100
pSALNBL75.gbk	18767	19021	hypothetical protein	pSALNBL75.gbk	18767	19021	hypothetical protein	100
pSALNBL75.gbk	19263	20114	hypothetical protein	pSALNBL75.gbk	19263	20114	hypothetical protein	100
pSALNBL75.gbk	20126	20764	hypothetical protein	pSALNBL75.gbk	20126	20764	hypothetical protein	100
pSALNBL75.gbk	20782	21909	hypothetical protein	pSALNBL75.gbk	20782	21909	hypothetical protein	100
pSALNBL75.gbk	21912	23906	putative ATPase TraE	pSALNBL75.gbk	21912	23906	putative ATPase TraE	100
pSALNBL75.gbk	23917	24792	hypothetical protein	pSALNBL75.gbk	23917	24792	hypothetical protein	100
pSALNBL75.gbk	25123	27501	hypothetical protein	pSALNBL75.gbk	25123	27501	hypothetical protein	100
pSALNBL75.gbk	27509	27961	hypothetical protein	pSALNBL75.gbk	27509	27961	hypothetical protein	100
pSALNBL75.gbk	27958	30783	hypothetical protein	pSALNBL75.gbk	27958	30783	hypothetical protein	100
pSALNBL75.gbk	30800	31255	Single-stranded DNA-binding protein	pSALNBL75.gbk	30800	31255	Single-stranded DNA-binding protein	100
pSALNBL75.gbk	31270	32412	hypothetical protein	pSALNBL75.gbk	31270	32412	hypothetical protein	100
pSALNBL75.gbk	32472	32768	hypothetical protein	pSALNBL75.gbk	32472	32768	hypothetical protein	100
pSALNBL75.gbk	32780	32995	hypothetical protein	pSALNBL75.gbk	32780	32995	hypothetical protein	100
pSALNBL75.gbk	33164	33448	hypothetical protein	pSALNBL75.gbk	33164	33448	hypothetical protein	100
pSALNBL75.gbk	33510	33632	hypothetical protein	pSALNBL75.gbk	33510	33632	hypothetical protein	100
pSALNBL75.gbk	33885	34193	hypothetical protein	pSALNBL75.gbk	33885	34193	hypothetical protein	100
pSALNBL75.gbk	34434	35429	Replication initiation protein A	pSALNBL75.gbk	34434	35429	Replication initiation protein A	100
pSALNBL75.gbk	34434	35429	Replication initiation protein A	pSALNT46.gbk	14346	14786	replication-associated protein RepA	92.34
pSALNBL75.gbk	35728	35952	hypothetical protein	pSALNBL75.gbk	35728	35952	hypothetical protein	100
pSALNBL75.gbk	36111	37010	hypothetical protein	pSALNBL75.gbk	36111	37010	hypothetical protein	100
pSALNBL75.gbk	37000	37308	hypothetical protein	pSALNBL75.gbk	37000	37308	hypothetical protein	100
pSALNBL75.gbk	37451	37633	hypothetical protein	pSALNBL75.gbk	37451	37633	hypothetical protein	100
pSALNBL75.gbk	37703	37960	hypothetical protein	pSALNBL75.gbk	37703	37960	hypothetical protein	100
pSALNBL75.gbk	37992	38153	hypothetical protein	pSALNBL75.gbk	37992	38153	hypothetical protein	100
pSALNBL75.gbk	38236	39111	hypothetical protein	pSALNBL75.gbk	38236	39111	hypothetical protein	100
[truncated: 543 more rows]
